# Supplementary material for: Interpretation of morphogen gradients by a synthetic bistable circuit
Source: Nat Commun. 2020 Nov 2;11:5545. doi: 10.1038/s41467-020-19098-w (PMC7608687; doi:10.1038/s41467-020-19098-w)
Supplement: Supplementary file 4 — Source Data [file 41467_2020_19098_MOESM4_ESM.zip]

Archive with 799 entries (788 files):
- Source Data/Fig S3 FCS files/
- Source Data/Fig S3 FCS files/Controls/
- Source Data/Fig S3 FCS files/Controls/8pb_150519_001.fcs
- Source Data/Fig S3 FCS files/Controls/Comp controls_CFP_003.fcs
- Source Data/Fig S3 FCS files/Controls/Comp controls_RFP_004.fcs
- Source Data/Fig S3 FCS files/Controls/Comp controls_YFP_002.fcs
- Source Data/Fig S3 FCS files/Exclusive Receiver/
- Source Data/Fig S3 FCS files/Exclusive Receiver/150519_A1_A01_001.fcs
- Source Data/Fig S3 FCS files/Exclusive Receiver/150519_A10_A10_010.fcs
- Source Data/Fig S3 FCS files/Exclusive Receiver/150519_A11_A11_011.fcs
- Source Data/Fig S3 FCS files/Exclusive Receiver/150519_A12_A12_012.fcs
- Source Data/Fig S3 FCS files/Exclusive Receiver/150519_A2_A02_002.fcs
- Source Data/Fig S3 FCS files/Exclusive Receiver/150519_A3_A03_003.fcs
- Source Data/Fig S3 FCS files/Exclusive Receiver/150519_A4_A04_004.fcs
- Source Data/Fig S3 FCS files/Exclusive Receiver/150519_A5_A05_005.fcs
- Source Data/Fig S3 FCS files/Exclusive Receiver/150519_A6_A06_006.fcs
- Source Data/Fig S3 FCS files/Exclusive Receiver/150519_A7_A07_007.fcs
- Source Data/Fig S3 FCS files/Exclusive Receiver/150519_A8_A08_008.fcs
- Source Data/Fig S3 FCS files/Exclusive Receiver/150519_A9_A09_009.fcs
- Source Data/Fig S3 FCS files/Exclusive Receiver/150519_B1_B01_013.fcs
- Source Data/Fig S3 FCS files/Exclusive Receiver/150519_B10_B10_022.fcs
- Source Data/Fig S3 FCS files/Exclusive Receiver/150519_B11_B11_023.fcs
- Source Data/Fig S3 FCS files/Exclusive Receiver/150519_B12_B12_024.fcs
- Source Data/Fig S3 FCS files/Exclusive Receiver/150519_B2_B02_014.fcs
- Source Data/Fig S3 FCS files/Exclusive Receiver/150519_B3_B03_015.fcs
- Source Data/Fig S3 FCS files/Exclusive Receiver/150519_B4_B04_016.fcs
- Source Data/Fig S3 FCS files/Exclusive Receiver/150519_B5_B05_017.fcs
- Source Data/Fig S3 FCS files/Exclusive Receiver/150519_B6_B06_018.fcs
- Source Data/Fig S3 FCS files/Exclusive Receiver/150519_B7_B07_019.fcs
- Source Data/Fig S3 FCS files/Exclusive Receiver/150519_B8_B08_020.fcs
- Source Data/Fig S3 FCS files/Exclusive Receiver/150519_B9_B09_021.fcs
- Source Data/Fig S3 FCS files/Exclusive Receiver/150519_C1_C01_025.fcs
- Source Data/Fig S3 FCS files/Exclusive Receiver/150519_C10_C10_034.fcs
- Source Data/Fig S3 FCS files/Exclusive Receiver/150519_C11_C11_035.fcs
- Source Data/Fig S3 FCS files/Exclusive Receiver/150519_C12_C12_036.fcs
- Source Data/Fig S3 FCS files/Exclusive Receiver/150519_C2_C02_026.fcs
- Source Data/Fig S3 FCS files/Exclusive Receiver/150519_C3_C03_027.fcs
- Source Data/Fig S3 FCS files/Exclusive Receiver/150519_C4_C04_028.fcs
- Source Data/Fig S3 FCS files/Exclusive Receiver/150519_C5_C05_029.fcs
- Source Data/Fig S3 FCS files/Exclusive Receiver/150519_C6_C06_030.fcs
- Source Data/Fig S3 FCS files/Exclusive Receiver/150519_C7_C07_031.fcs
- Source Data/Fig S3 FCS files/Exclusive Receiver/150519_C8_C08_032.fcs
- Source Data/Fig S3 FCS files/Exclusive Receiver/150519_C9_C09_033.fcs
- Source Data/Fig S3 FCS files/Exclusive Receiver/150519_D1_D01_037.fcs
- Source Data/Fig S3 FCS files/Exclusive Receiver/150519_D10_D10_046.fcs
- Source Data/Fig S3 FCS files/Exclusive Receiver/150519_D11_D11_047.fcs
- Source Data/Fig S3 FCS files/Exclusive Receiver/150519_D12_D12_048.fcs
- Source Data/Fig S3 FCS files/Exclusive Receiver/150519_D2_D02_038.fcs
- Source Data/Fig S3 FCS files/Exclusive Receiver/150519_D3_D03_039.fcs
- Source Data/Fig S3 FCS files/Exclusive Receiver/150519_D4_D04_040.fcs
- Source Data/Fig S3 FCS files/Exclusive Receiver/150519_D5_D05_041.fcs
- Source Data/Fig S3 FCS files/Exclusive Receiver/150519_D6_D06_042.fcs
- Source Data/Fig S3 FCS files/Exclusive Receiver/150519_D7_D07_043.fcs
- Source Data/Fig S3 FCS files/Exclusive Receiver/150519_D8_D08_044.fcs
- Source Data/Fig S3 FCS files/Exclusive Receiver/150519_D9_D09_045.fcs
- Source Data/Fig S3 FCS files/Exclusive Receiver/150519_E1_E01_049.fcs
- Source Data/Fig S3 FCS files/Exclusive Receiver/150519_E10_E10_058.fcs
- Source Data/Fig S3 FCS files/Exclusive Receiver/150519_E11_E11_059.fcs
- Source Data/Fig S3 FCS files/Exclusive Receiver/150519_E12_E12_060.fcs
- Source Data/Fig S3 FCS files/Exclusive Receiver/150519_E2_E02_050.fcs
- Source Data/Fig S3 FCS files/Exclusive Receiver/150519_E3_E03_051.fcs
- Source Data/Fig S3 FCS files/Exclusive Receiver/150519_E4_E04_052.fcs
- Source Data/Fig S3 FCS files/Exclusive Receiver/150519_E5_E05_053.fcs
- Source Data/Fig S3 FCS files/Exclusive Receiver/150519_E6_E06_054.fcs
- Source Data/Fig S3 FCS files/Exclusive Receiver/150519_E7_E07_055.fcs
- Source Data/Fig S3 FCS files/Exclusive Receiver/150519_E8_E08_056.fcs
- Source Data/Fig S3 FCS files/Exclusive Receiver/150519_E9_E09_057.fcs
- Source Data/Fig S3 FCS files/Exclusive Receiver/150519_F1_F01_061.fcs
- Source Data/Fig S3 FCS files/Exclusive Receiver/150519_F10_F10_070.fcs
- Source Data/Fig S3 FCS files/Exclusive Receiver/150519_F11_F11_071.fcs
- Source Data/Fig S3 FCS files/Exclusive Receiver/150519_F12_F12_072.fcs
- Source Data/Fig S3 FCS files/Exclusive Receiver/150519_F2_F02_062.fcs
- Source Data/Fig S3 FCS files/Exclusive Receiver/150519_F3_F03_063.fcs
- Source Data/Fig S3 FCS files/Exclusive Receiver/150519_F4_F04_064.fcs
- Source Data/Fig S3 FCS files/Exclusive Receiver/150519_F5_F05_065.fcs
- Source Data/Fig S3 FCS files/Exclusive Receiver/150519_F6_F06_066.fcs
- Source Data/Fig S3 FCS files/Exclusive Receiver/150519_F7_F07_067.fcs
- Source Data/Fig S3 FCS files/Exclusive Receiver/150519_F8_F08_068.fcs
- Source Data/Fig S3 FCS files/Exclusive Receiver/150519_F9_F09_069.fcs
- Source Data/Fig S3 FCS files/Exclusive Receiver/150519_G1_G01_073.fcs
- Source Data/Fig S3 FCS files/Exclusive Receiver/150519_G10_G10_082.fcs
- Source Data/Fig S3 FCS files/Exclusive Receiver/150519_G11_G11_083.fcs
- Source Data/Fig S3 FCS files/Exclusive Receiver/150519_G12_G12_084.fcs
- Source Data/Fig S3 FCS files/Exclusive Receiver/150519_G2_G02_074.fcs
- Source Data/Fig S3 FCS files/Exclusive Receiver/150519_G3_G03_075.fcs
- Source Data/Fig S3 FCS files/Exclusive Receiver/150519_G4_G04_076.fcs
- Source Data/Fig S3 FCS files/Exclusive Receiver/150519_G5_G05_077.fcs
- Source Data/Fig S3 FCS files/Exclusive Receiver/150519_G6_G06_078.fcs
- Source Data/Fig S3 FCS files/Exclusive Receiver/150519_G7_G07_079.fcs
- Source Data/Fig S3 FCS files/Exclusive Receiver/150519_G8_G08_080.fcs
- Source Data/Fig S3 FCS files/Exclusive Receiver/150519_G9_G09_081.fcs
- Source Data/Fig S3 FCS files/Exclusive Receiver/150519_H1_H01_085.fcs
- Source Data/Fig S3 FCS files/Exclusive Receiver/150519_H10_H10_094.fcs
- Source Data/Fig S3 FCS files/Exclusive Receiver/150519_H11_H11_095.fcs
- Source Data/Fig S3 FCS files/Exclusive Receiver/150519_H12_H12_096.fcs
- Source Data/Fig S3 FCS files/Exclusive Receiver/150519_H2_H02_086.fcs
- Source Data/Fig S3 FCS files/Exclusive Receiver/150519_H3_H03_087.fcs
- Source Data/Fig S3 FCS files/Exclusive Receiver/150519_H4_H04_088.fcs
- Source Data/Fig S3 FCS files/Exclusive Receiver/150519_H5_H05_089.fcs
- Source Data/Fig S3 FCS files/Exclusive Receiver/150519_H6_H06_090.fcs
- Source Data/Fig S3 FCS files/Exclusive Receiver/150519_H7_H07_091.fcs
- Source Data/Fig S3 FCS files/Exclusive Receiver/150519_H8_H08_092.fcs
- Source Data/Fig S3 FCS files/Exclusive Receiver/150519_H9_H09_093.fcs
- Source Data/Fig S3 FCS files/Receiver/
- Source Data/Fig S3 FCS files/Receiver/150519_A1_A01_001.fcs
- Source Data/Fig S3 FCS files/Receiver/150519_A10_A10_010.fcs
- Source Data/Fig S3 FCS files/Receiver/150519_A11_A11_011.fcs
- Source Data/Fig S3 FCS files/Receiver/150519_A12_A12_012.fcs
- Source Data/Fig S3 FCS files/Receiver/150519_A2_A02_002.fcs
- Source Data/Fig S3 FCS files/Receiver/150519_A3_A03_003.fcs
- Source Data/Fig S3 FCS files/Receiver/150519_A4_A04_004.fcs
- Source Data/Fig S3 FCS files/Receiver/150519_A5_A05_005.fcs
- Source Data/Fig S3 FCS files/Receiver/150519_A6_A06_006.fcs
- Source Data/Fig S3 FCS files/Receiver/150519_A7_A07_007.fcs
- Source Data/Fig S3 FCS files/Receiver/150519_A8_A08_008.fcs
- Source Data/Fig S3 FCS files/Receiver/150519_A9_A09_009.fcs
- Source Data/Fig S3 FCS files/Receiver/150519_B1_B01_013.fcs
- Source Data/Fig S3 FCS files/Receiver/150519_B10_B10_022.fcs
- Source Data/Fig S3 FCS files/Receiver/150519_B11_B11_023.fcs
- Source Data/Fig S3 FCS files/Receiver/150519_B12_B12_024.fcs
- Source Data/Fig S3 FCS files/Receiver/150519_B2_B02_014.fcs
- Source Data/Fig S3 FCS files/Receiver/150519_B3_B03_015.fcs
- Source Data/Fig S3 FCS files/Receiver/150519_B4_B04_016.fcs
- Source Data/Fig S3 FCS files/Receiver/150519_B5_B05_017.fcs
- Source Data/Fig S3 FCS files/Receiver/150519_B6_B06_018.fcs
- Source Data/Fig S3 FCS files/Receiver/150519_B7_B07_019.fcs
- Source Data/Fig S3 FCS files/Receiver/150519_B8_B08_020.fcs
- Source Data/Fig S3 FCS files/Receiver/150519_B9_B09_021.fcs
- Source Data/Fig S3 FCS files/Receiver/150519_C1_C01_025.fcs
- Source Data/Fig S3 FCS files/Receiver/150519_C10_C10_034.fcs
- Source Data/Fig S3 FCS files/Receiver/150519_C11_C11_035.fcs
- Source Data/Fig S3 FCS files/Receiver/150519_C12_C12_036.fcs
- Source Data/Fig S3 FCS files/Receiver/150519_C2_C02_026.fcs
- Source Data/Fig S3 FCS files/Receiver/150519_C3_C03_027.fcs
- Source Data/Fig S3 FCS files/Receiver/150519_C4_C04_028.fcs
- Source Data/Fig S3 FCS files/Receiver/150519_C5_C05_029.fcs
- Source Data/Fig S3 FCS files/Receiver/150519_C6_C06_030.fcs
- Source Data/Fig S3 FCS files/Receiver/150519_C7_C07_031.fcs
- Source Data/Fig S3 FCS files/Receiver/150519_C8_C08_032.fcs
- Source Data/Fig S3 FCS files/Receiver/150519_C9_C09_033.fcs
- Source Data/Fig S3 FCS files/Receiver/150519_D1_D01_037.fcs
- Source Data/Fig S3 FCS files/Receiver/150519_D10_D10_046.fcs
- Source Data/Fig S3 FCS files/Receiver/150519_D11_D11_047.fcs
- Source Data/Fig S3 FCS files/Receiver/150519_D12_D12_048.fcs
- Source Data/Fig S3 FCS files/Receiver/150519_D2_D02_038.fcs
- Source Data/Fig S3 FCS files/Receiver/150519_D3_D03_039.fcs
- Source Data/Fig S3 FCS files/Receiver/150519_D4_D04_040.fcs
- Source Data/Fig S3 FCS files/Receiver/150519_D5_D05_041.fcs
- Source Data/Fig S3 FCS files/Receiver/150519_D6_D06_042.fcs
- Source Data/Fig S3 FCS files/Receiver/150519_D7_D07_043.fcs
- Source Data/Fig S3 FCS files/Receiver/150519_D8_D08_044.fcs
- Source Data/Fig S3 FCS files/Receiver/150519_D9_D09_045.fcs
- Source Data/Fig S3 FCS files/Receiver/150519_E1_E01_049.fcs
- Source Data/Fig S3 FCS files/Receiver/150519_E10_E10_058.fcs
- Source Data/Fig S3 FCS files/Receiver/150519_E11_E11_059.fcs
- Source Data/Fig S3 FCS files/Receiver/150519_E12_E12_060.fcs
- Source Data/Fig S3 FCS files/Receiver/150519_E2_E02_050.fcs
- Source Data/Fig S3 FCS files/Receiver/150519_E3_E03_051.fcs
- Source Data/Fig S3 FCS files/Receiver/150519_E4_E04_052.fcs
- Source Data/Fig S3 FCS files/Receiver/150519_E5_E05_053.fcs
- Source Data/Fig S3 FCS files/Receiver/150519_E6_E06_054.fcs
- Source Data/Fig S3 FCS files/Receiver/150519_E7_E07_055.fcs
- Source Data/Fig S3 FCS files/Receiver/150519_E8_E08_056.fcs
- Source Data/Fig S3 FCS files/Receiver/150519_E9_E09_057.fcs
- Source Data/Fig S3 FCS files/Receiver/150519_F1_F01_061.fcs
- Source Data/Fig S3 FCS files/Receiver/150519_F10_F10_070.fcs
- Source Data/Fig S3 FCS files/Receiver/150519_F11_F11_071.fcs
- Source Data/Fig S3 FCS files/Receiver/150519_F12_F12_072.fcs
- Source Data/Fig S3 FCS files/Receiver/150519_F2_F02_062.fcs
- Source Data/Fig S3 FCS files/Receiver/150519_F3_F03_063.fcs
- Source Data/Fig S3 FCS files/Receiver/150519_F4_F04_064.fcs
- Source Data/Fig S3 FCS files/Receiver/150519_F5_F05_065.fcs
- Source Data/Fig S3 FCS files/Receiver/150519_F6_F06_066.fcs
- Source Data/Fig S3 FCS files/Receiver/150519_F7_F07_067.fcs
- Source Data/Fig S3 FCS files/Receiver/150519_F8_F08_068.fcs
- Source Data/Fig S3 FCS files/Receiver/150519_F9_F09_069.fcs
- Source Data/Fig S3 FCS files/Receiver/150519_G1_G01_073.fcs
- Source Data/Fig S3 FCS files/Receiver/150519_G10_G10_082.fcs
- Source Data/Fig S3 FCS files/Receiver/150519_G11_G11_083.fcs
- Source Data/Fig S3 FCS files/Receiver/150519_G12_G12_084.fcs
- Source Data/Fig S3 FCS files/Receiver/150519_G2_G02_074.fcs
- Source Data/Fig S3 FCS files/Receiver/150519_G3_G03_075.fcs
- Source Data/Fig S3 FCS files/Receiver/150519_G4_G04_076.fcs
- Source Data/Fig S3 FCS files/Receiver/150519_G5_G05_077.fcs
- Source Data/Fig S3 FCS files/Receiver/150519_G6_G06_078.fcs
- Source Data/Fig S3 FCS files/Receiver/150519_G7_G07_079.fcs
- Source Data/Fig S3 FCS files/Receiver/150519_G8_G08_080.fcs
- Source Data/Fig S3 FCS files/Receiver/150519_G9_G09_081.fcs
- Source Data/Fig S3 FCS files/Receiver/150519_H1_H01_085.fcs
- Source Data/Fig S3 FCS files/Receiver/150519_H10_H10_094.fcs
- Source Data/Fig S3 FCS files/Receiver/150519_H11_H11_095.fcs
- Source Data/Fig S3 FCS files/Receiver/150519_H12_H12_096.fcs
- Source Data/Fig S3 FCS files/Receiver/150519_H2_H02_086.fcs
- Source Data/Fig S3 FCS files/Receiver/150519_H3_H03_087.fcs
- Source Data/Fig S3 FCS files/Receiver/150519_H4_H04_088.fcs
- Source Data/Fig S3 FCS files/Receiver/150519_H5_H05_089.fcs
- Source Data/Fig S3 FCS files/Receiver/150519_H6_H06_090.fcs
- Source Data/Fig S3 FCS files/Receiver/150519_H7_H07_091.fcs
- Source Data/Fig S3 FCS files/Receiver/150519_H8_H08_092.fcs
- Source Data/Fig S3 FCS files/Receiver/150519_H9_H09_093.fcs
- Source Data/Figs 1d S2 S4 S11 S12 platereader.xlsx
- Source Data/Figs 2a S5 S13 FCS files/
- Source Data/Figs 2a S5 S13 FCS files/C12 Conditioned A/
- Source Data/Figs 2a S5 S13 FCS files/C12 Conditioned A/-_A1_A01_001_RFP.fcs
- Source Data/Figs 2a S5 S13 FCS files/C12 Conditioned A/-_A10_A10_010_RFP.fcs
- Source Data/Figs 2a S5 S13 FCS files/C12 Conditioned A/-_A11_A11_011_RFP.fcs
- Source Data/Figs 2a S5 S13 FCS files/C12 Conditioned A/-_A12_A12_012_RFP.fcs
- Source Data/Figs 2a S5 S13 FCS files/C12 Conditioned A/-_A2_A02_002_RFP.fcs
- Source Data/Figs 2a S5 S13 FCS files/C12 Conditioned A/-_A3_A03_003_RFP.fcs
- Source Data/Figs 2a S5 S13 FCS files/C12 Conditioned A/-_A4_A04_004_RFP.fcs
- Source Data/Figs 2a S5 S13 FCS files/C12 Conditioned A/-_A5_A05_005_RFP.fcs
- Source Data/Figs 2a S5 S13 FCS files/C12 Conditioned A/-_A6_A06_006_RFP.fcs
- Source Data/Figs 2a S5 S13 FCS files/C12 Conditioned A/-_A7_A07_007_RFP.fcs
- Source Data/Figs 2a S5 S13 FCS files/C12 Conditioned A/-_A8_A08_008_RFP.fcs
- Source Data/Figs 2a S5 S13 FCS files/C12 Conditioned A/-_A9_A09_009_RFP.fcs
- Source Data/Figs 2a S5 S13 FCS files/C12 Conditioned A/-_B1_B01_013_RFP.fcs
- Source Data/Figs 2a S5 S13 FCS files/C12 Conditioned A/-_B10_B10_022_RFP.fcs
- Source Data/Figs 2a S5 S13 FCS files/C12 Conditioned A/-_B11_B11_023_RFP.fcs
- Source Data/Figs 2a S5 S13 FCS files/C12 Conditioned A/-_B12_B12_024_RFP.fcs
- Source Data/Figs 2a S5 S13 FCS files/C12 Conditioned A/-_B2_B02_014_RFP.fcs
- Source Data/Figs 2a S5 S13 FCS files/C12 Conditioned A/-_B3_B03_015_RFP.fcs
- Source Data/Figs 2a S5 S13 FCS files/C12 Conditioned A/-_B4_B04_016_RFP.fcs
- Source Data/Figs 2a S5 S13 FCS files/C12 Conditioned A/-_B5_B05_017_RFP.fcs
- Source Data/Figs 2a S5 S13 FCS files/C12 Conditioned A/-_B6_B06_018_RFP.fcs
- Source Data/Figs 2a S5 S13 FCS files/C12 Conditioned A/-_B7_B07_019_RFP.fcs
- Source Data/Figs 2a S5 S13 FCS files/C12 Conditioned A/-_B8_B08_020_RFP.fcs
- Source Data/Figs 2a S5 S13 FCS files/C12 Conditioned A/-_B9_B09_021_RFP.fcs
- Source Data/Figs 2a S5 S13 FCS files/C12 Conditioned A/-_C1_C01_025_RFP.fcs
- Source Data/Figs 2a S5 S13 FCS files/C12 Conditioned A/-_C10_C10_034_RFP.fcs
- Source Data/Figs 2a S5 S13 FCS files/C12 Conditioned A/-_C11_C11_035_RFP.fcs
- Source Data/Figs 2a S5 S13 FCS files/C12 Conditioned A/-_C12_C12_036_RFP.fcs
- Source Data/Figs 2a S5 S13 FCS files/C12 Conditioned A/-_C2_C02_026_RFP.fcs
- Source Data/Figs 2a S5 S13 FCS files/C12 Conditioned A/-_C3_C03_027_RFP.fcs
- Source Data/Figs 2a S5 S13 FCS files/C12 Conditioned A/-_C4_C04_028_RFP.fcs
- Source Data/Figs 2a S5 S13 FCS files/C12 Conditioned A/-_C5_C05_029_RFP.fcs
- Source Data/Figs 2a S5 S13 FCS files/C12 Conditioned A/-_C6_C06_030_RFP.fcs
- Source Data/Figs 2a S5 S13 FCS files/C12 Conditioned A/-_C7_C07_031_RFP.fcs
- Source Data/Figs 2a S5 S13 FCS files/C12 Conditioned A/-_C8_C08_032_RFP.fcs
- Source Data/Figs 2a S5 S13 FCS files/C12 Conditioned A/-_C9_C09_033_RFP.fcs
- Source Data/Figs 2a S5 S13 FCS files/C12 Conditioned A/-_D1_D01_037_RFP.fcs
- Source Data/Figs 2a S5 S13 FCS files/C12 Conditioned A/-_D10_D10_046_RFP.fcs
- Source Data/Figs 2a S5 S13 FCS files/C12 Conditioned A/-_D11_D11_047_RFP.fcs
- Source Data/Figs 2a S5 S13 FCS files/C12 Conditioned A/-_D12_D12_048_RFP.fcs
- Source Data/Figs 2a S5 S13 FCS files/C12 Conditioned A/-_D2_D02_038_RFP.fcs
- Source Data/Figs 2a S5 S13 FCS files/C12 Conditioned A/-_D3_D03_039_RFP.fcs
- Source Data/Figs 2a S5 S13 FCS files/C12 Conditioned A/-_D4_D04_040_RFP.fcs
- Source Data/Figs 2a S5 S13 FCS files/C12 Conditioned A/-_D5_D05_041_RFP.fcs
- Source Data/Figs 2a S5 S13 FCS files/C12 Conditioned A/-_D6_D06_042_RFP.fcs
- Source Data/Figs 2a S5 S13 FCS files/C12 Conditioned A/-_D7_D07_043_RFP.fcs
- Source Data/Figs 2a S5 S13 FCS files/C12 Conditioned A/-_D8_D08_044_RFP.fcs
- Source Data/Figs 2a S5 S13 FCS files/C12 Conditioned A/-_D9_D09_045_RFP.fcs
- Source Data/Figs 2a S5 S13 FCS files/C12 Conditioned A/-_E1_E01_049_RFP.fcs
- Source Data/Figs 2a S5 S13 FCS files/C12 Conditioned A/-_E10_E10_058_RFP.fcs
- Source Data/Figs 2a S5 S13 FCS files/C12 Conditioned A/-_E11_E11_059_RFP.fcs
- Source Data/Figs 2a S5 S13 FCS files/C12 Conditioned A/-_E12_E12_060_RFP.fcs
- Source Data/Figs 2a S5 S13 FCS files/C12 Conditioned A/-_E2_E02_050_RFP.fcs
- Source Data/Figs 2a S5 S13 FCS files/C12 Conditioned A/-_E3_E03_051_RFP.fcs
- Source Data/Figs 2a S5 S13 FCS files/C12 Conditioned A/-_E4_E04_052_RFP.fcs
- Source Data/Figs 2a S5 S13 FCS files/C12 Conditioned A/-_E5_E05_053_RFP.fcs
- Source Data/Figs 2a S5 S13 FCS files/C12 Conditioned A/-_E6_E06_054_RFP.fcs
- Source Data/Figs 2a S5 S13 FCS files/C12 Conditioned A/-_E7_E07_055_RFP.fcs
- Source Data/Figs 2a S5 S13 FCS files/C12 Conditioned A/-_E8_E08_056_RFP.fcs
- Source Data/Figs 2a S5 S13 FCS files/C12 Conditioned A/-_E9_E09_057_RFP.fcs
- Source Data/Figs 2a S5 S13 FCS files/C12 Conditioned A/-_F1_F01_061_RFP.fcs
- Source Data/Figs 2a S5 S13 FCS files/C12 Conditioned A/-_F10_F10_070_RFP.fcs
- Source Data/Figs 2a S5 S13 FCS files/C12 Conditioned A/-_F11_F11_071_RFP.fcs
- Source Data/Figs 2a S5 S13 FCS files/C12 Conditioned A/-_F12_F12_072_RFP.fcs
- Source Data/Figs 2a S5 S13 FCS files/C12 Conditioned A/-_F2_F02_062_RFP.fcs
- Source Data/Figs 2a S5 S13 FCS files/C12 Conditioned A/-_F3_F03_063_RFP.fcs
- Source Data/Figs 2a S5 S13 FCS files/C12 Conditioned A/-_F4_F04_064_RFP.fcs
- Source Data/Figs 2a S5 S13 FCS files/C12 Conditioned A/-_F5_F05_065_RFP.fcs
- Source Data/Figs 2a S5 S13 FCS files/C12 Conditioned A/-_F6_F06_066_RFP.fcs
- Source Data/Figs 2a S5 S13 FCS files/C12 Conditioned A/-_F7_F07_067_RFP.fcs
- Source Data/Figs 2a S5 S13 FCS files/C12 Conditioned A/-_F8_F08_068_RFP.fcs
- Source Data/Figs 2a S5 S13 FCS files/C12 Conditioned A/-_F9_F09_069_RFP.fcs
- Source Data/Figs 2a S5 S13 FCS files/C12 Conditioned A/-_G1_G01_073_RFP.fcs
- Source Data/Figs 2a S5 S13 FCS files/C12 Conditioned A/-_G10_G10_082_RFP.fcs
- Source Data/Figs 2a S5 S13 FCS files/C12 Conditioned A/-_G11_G11_083_RFP.fcs
- Source Data/Figs 2a S5 S13 FCS files/C12 Conditioned A/-_G12_G12_084_RFP.fcs
- Source Data/Figs 2a S5 S13 FCS files/C12 Conditioned A/-_G2_G02_074_RFP.fcs
- Source Data/Figs 2a S5 S13 FCS files/C12 Conditioned A/-_G3_G03_075_RFP.fcs
- Source Data/Figs 2a S5 S13 FCS files/C12 Conditioned A/-_G4_G04_076_RFP.fcs
- Source Data/Figs 2a S5 S13 FCS files/C12 Conditioned A/-_G5_G05_077_RFP.fcs
- Source Data/Figs 2a S5 S13 FCS files/C12 Conditioned A/-_G6_G06_078_RFP.fcs
- Source Data/Figs 2a S5 S13 FCS files/C12 Conditioned A/-_G7_G07_079_RFP.fcs
- Source Data/Figs 2a S5 S13 FCS files/C12 Conditioned A/-_G8_G08_080_RFP.fcs
- Source Data/Figs 2a S5 S13 FCS files/C12 Conditioned A/-_G9_G09_081_RFP.fcs
- Source Data/Figs 2a S5 S13 FCS files/C12 Conditioned A/-_H1_H01_085_RFP.fcs
- Source Data/Figs 2a S5 S13 FCS files/C12 Conditioned A/-_H10_H10_094_RFP.fcs
- Source Data/Figs 2a S5 S13 FCS files/C12 Conditioned A/-_H11_H11_095_RFP.fcs
- Source Data/Figs 2a S5 S13 FCS files/C12 Conditioned A/-_H12_H12_096_RFP.fcs
- Source Data/Figs 2a S5 S13 FCS files/C12 Conditioned A/-_H2_H02_086_RFP.fcs
- Source Data/Figs 2a S5 S13 FCS files/C12 Conditioned A/-_H3_H03_087_RFP.fcs
- Source Data/Figs 2a S5 S13 FCS files/C12 Conditioned A/-_H4_H04_088_RFP.fcs
- Source Data/Figs 2a S5 S13 FCS files/C12 Conditioned A/-_H5_H05_089_RFP.fcs
- Source Data/Figs 2a S5 S13 FCS files/C12 Conditioned A/-_H6_H06_090_RFP.fcs
- Source Data/Figs 2a S5 S13 FCS files/C12 Conditioned A/-_H7_H07_091_RFP.fcs
- Source Data/Figs 2a S5 S13 FCS files/C12 Conditioned A/-_H8_H08_092_RFP.fcs
- Source Data/Figs 2a S5 S13 FCS files/C12 Conditioned A/-_H9_H09_093_RFP.fcs
- Source Data/Figs 2a S5 S13 FCS files/C12 Conditioned A/191119-Layout-C12.pdf
[truncated: 499 more entries]
