# Supplementary material for: Interpretation of morphogen gradients by a synthetic bistable circuit
Source: Nat Commun. 2020 Nov 2;11:5545. doi: 10.1038/s41467-020-19098-w (PMC7608687; doi:10.1038/s41467-020-19098-w)
Supplement: Supplementary file 4 — Source Data [file 41467_2020_19098_MOESM4_ESM.zip › Source Data/Figs 1d S2 S4 S11 S12 platereader.xlsx]

## Sheet: Figs 1d1 S2 S11a3
Content	Colony	Well Col	Well Row	Content	ECFP	ECFP	ECFP	ECFP	ECFP	ECFP	ECFP	ECFP	ECFP	ECFP	ECFP	ECFP	ECFP	ECFP	ECFP	ECFP	ECFP	ECFP	ECFP	ECFP	ECFP	ECFP	ECFP	ECFP	ECFP	ECFP	ECFP	ECFP	ECFP	ECFP	ECFP	ECFP	ECFP	ECFP	ECFP	ECFP	ECFP	ECFP	ECFP	ECFP	ECFP	ECFP	ECFP	ECFP	ECFP
					0.0402778	0.205556	0.372222	0.538889	0.706389	0.873056	1.04	1.20583	1.3725	1.53917	1.70667	1.8725	2.04	2.20667	2.37361	2.54028	2.70694	2.87278	3.03972	3.20694	3.37389	3.53972	3.70722	3.87389	4.04056	4.20722	4.37389	4.54056	4.7075	4.87333	5.04083	5.2075	5.37444	5.54083	5.70694	5.87444	6.04111	6.20778	6.37444	6.54028	6.70722	6.87472	7.04139	7.20806	7.37389
		1	A		1440	1437	1426	1422	1452	1417	1447	1430	1393	1364	1416	1403	1450	1419	1422	1397	1390	1399	1404	1382	1472	1436	1403	1438	1418	1365	1397	1385	1353	1398	1461	1426	1407	1393	1386	1390	1347	1411	1364	1394	1380	1422	1408	1473	1415
		2	A		1468	1446	1448	1414	1439	1414	1464	1399	1480	1423	1406	1471	1482	1516	1403	1457	1440	1439	1477	1428	1402	1477	1458	1396	1409	1406	1407	1429	1427	1374	1394	1427	1412	1431	1402	1380	1402	1442	1422	1424	1423	1432	1345	1424	1437
		3	A		1469	1468	1463	1532	1433	1430	1469	1411	1455	1525	1444	1392	1456	1416	1477	1441	1445	1447	1446	1436	1415	1440	1417	1434	1467	1450	1462	1427	1394	1401	1378	1388	1399	1406	1459	1470	1411	1440	1394	1411	1419	1460	1410	1408	1440
		4	A		1464	1450	1442	1405	1475	1423	1439	1472	1423	1425	1413	1408	1421	1422	1436	1453	1452	1455	1421	1378	1423	1404	1436	1386	1407	1470	1366	1415	1436	1426	1356	1398	1391	1429	1427	1377	1417	1377	1454	1417	1366	1412	1423	1411	1412
		5	A		1446	1456	1475	1492	1482	1430	1440	1429	1471	1423	1482	1478	1394	1419	1440	1439	1473	1476	1479	1437	1445	1442	1440	1400	1372	1401	1363	1427	1414	1439	1398	1408	1422	1447	1429	1361	1386	1434	1470	1480	1434	1508	1398	1431	1405
		6	A		1425	1447	1455	1393	1465	1356	1436	1402	1385	1354	1403	1408	1380	1394	1435	1342	1380	1366	1394	1351	1407	1407	1374	1390	1383	1363	1444	1362	1434	1418	1373	1392	1386	1328	1428	1476	1394	1455	1445	1402	1372	1412	1330	1390	1425
		7	A		1422	1406	1407	1472	1445	1428	1437	1378	1370	1424	1416	1436	1418	1414	1399	1384	1401	1438	1359	1343	1438	1426	1406	1384	1411	1426	1417	1429	1428	1382	1409	1406	1440	1371	1388	1407	1399	1421	1356	1361	1379	1388	1373	1385	1358
		8	A		1439	1508	1421	1415	1442	1414	1432	1432	1433	1371	1460	1422	1473	1376	1401	1381	1412	1385	1396	1404	1456	1473	1387	1350	1444	1348	1449	1350	1417	1390	1393	1393	1371	1439	1394	1391	1434	1475	1409	1425	1396	1409	1411	1401	1467
		9	A		1468	1472	1451	1454	1465	1421	1472	1458	1502	1438	1432	1508	1446	1427	1456	1409	1406	1406	1420	1411	1458	1452	1438	1416	1372	1373	1432	1505	1417	1396	1409	1380	1438	1446	1379	1362	1404	1392	1384	1398	1416	1414	1438	1426	1411
		10	A		1409	1447	1418	1426	1419	1422	1434	1421	1409	1376	1398	1368	1409	1387	1425	1392	1442	1425	1396	1352	1384	1452	1384	1437	1401	1522	1462	1360	1398	1467	1426	1374	1400	1477	1416	1363	1390	1448	1475	1394	1346	1408	1403	1399	1391
		11	A		1449	1435	1442	1432	1426	1468	1474	1470	1432	1445	1471	1484	1437	1477	1424	1413	1448	1396	1427	1419	1423	1438	1436	1429	1405	1451	1374	1457	1458	1498	1400	1421	1428	1453	1435	1415	1485	1401	1428	1430	1400	1402	1402	1382	1407
		12	A		1375	1369	1403	1443	1411	1424	1456	1344	1420	1395	1492	1418	1394	1382	1410	1387	1397	1376	1389	1351	1397	1405	1422	1391	1380	1360	1362	1416	1395	1468	1398	1360	1349	1370	1402	1429	1372	1421	1358	1364	1413	1400	1348	1326	1360
		1	B		1423	1441	1464	1449	1443	1463	1441	1432	1447	1450	1439	1414	1430	1382	1421	1430	1440	1426	1462	1435	1450	1414	1401	1422	1415	1402	1472	1431	1383	1460	1456	1423	1460	1464	1459	1396	1436	1402	1415	1371	1411	1438	1421	1338	1378
		2	B		6702	6468	6432	6396	6505	6739	6874	6972	7147	7178	7322	7451	7433	7609	7744	7820	7838	7990	8140	8139	8280	8480	8287	8382	8640	8713	8822	8748	9034	9178	9204	9135	9192	9381	9435	9510	9524	9552	9738	9788	9933	9809	9940	9986	10241
		3	B		3285	3289	3556	3726	3810	4042	4108	4222	4256	4330	4611	4620	4707	4682	4810	4798	4834	4786	4734	4840	4960	4918	4848	4900	4949	4975	5022	5090	5077	5133	5036	5073	5044	5143	5127	5142	5141	5181	5172	5180	5192	5140	5214	5307	5233
		4	B		3072	3110	3034	3030	2954	3000	3005	3042	2954	3043	3024	3048	3066	3098	3028	3084	3100	3089	3178	3255	3228	3388	3330	3449	3504	3608	3799	3854	3855	3993	4176	4376	4578	4890	5167	5562	5898	6554	7107	7967	8986	9789	11202	12407	13610
		5	B		2602	2610	2613	2581	2628	2571	2490	2488	2508	2588	2507	2518	2518	2598	2516	2560	2504	2593	2525	2524	2483	2532	2571	2506	2533	2515	2550	2536	2516	2507	2600	2584	2521	2539	2506	2621	2502	2490	2516	2475	2580	2520	2549	2540	2486
Exclusive receiver		6	B	C6=25000.000000;C12=25000.000000	3129	3022	2998	2918	2976	2935	2914	3007	2957	2910	2926	3018	2975	2990	3049	3015	2950	3054	3035	3114	3073	3188	3230	3261	3404	3476	3589	3635	3872	4042	4176	4532	4905	5160	5749	6336	6910	7605	8424	9522	11016	12272	14030	16155	18797
Exclusive receiver		7	B	C6=25000.000000;C12=2500.000000	3045	2995	2949	3004	2953	2930	3031	2948	2986	2982	2953	2937	2943	3008	3116	2998	2994	3037	3129	3086	3150	3277	3232	3334	3424	3652	3620	3804	4030	4325	4509	4823	5125	5683	6138	6796	7433	8127	9131	10298	11566	13178	14918	16936	19360
Exclusive receiver		8	B	C6=25000.000000;C12=250.000000	3100	3140	3048	3003	2966	3028	3050	2972	3064	2976	2955	3050	3074	3158	3150	3030	3122	3097	3081	3098	3290	3298	3326	3312	3449	3584	3703	3985	4101	4433	4644	4904	5304	5750	6196	6880	7518	8361	9224	10213	11753	13019	14706	16661	19132
Exclusive receiver		9	B	C6=25000.000000;C12=25.000000	3161	3089	3025	2985	2989	3064	3012	3075	3069	2938	3022	2996	3036	2994	3078	3078	3099	3115	3126	3163	3232	3241	3418	3450	3456	3620	3728	3979	4122	4415	4580	4993	5472	5981	6424	7028	7692	8592	9652	10621	12106	13681	15364	17585	19788
Exclusive receiver		10	B	C6=25000.000000;C12=2.500000	3087	3142	3062	2956	2972	2971	3081	3008	2961	3022	3018	3014	3118	2979	3114	3042	2958	3107	3141	3264	3157	3231	3326	3416	3529	3573	3692	3997	4162	4387	4586	5002	5425	5926	6343	7094	7812	8746	9645	10923	12222	13919	15616	17768	20263
Exclusive receiver		11	B	C6=25000.000000;C12=0.250000	3179	3022	3115	3046	3007	2960	2977	2980	3031	2980	3005	2961	3051	3024	3013	3046	3044	3073	3168	3115	3208	3335	3338	3403	3455	3592	3699	3911	4153	4328	4682	5067	5419	5837	6384	7050	7766	8639	9774	10966	12239	13950	15639	17892	20066
		12	B		1411	1401	1444	1457	1408	1481	1488	1367	1398	1328	1421	1446	1414	1406	1419	1356	1424	1436	1373	1409	1418	1467	1402	1445	1395	1433	1392	1380	1400	1416	1390	1437	1362	1473	1364	1412	1356	1373	1394	1418	1412	1376	1365	1452	1365
		1	C		1458	1458	1428	1436	1412	1428	1412	1409	1448	1464	1447	1366	1427	1379	1426	1415	1404	1422	1446	1421	1399	1438	1394	1422	1416	1390	1354	1450	1439	1394	1406	1402	1370	1414	1418	1426	1384	1415	1426	1400	1376	1390	1412	1386	1382
		2	C		3324	3272	3325	3402	3491	3514	3688	3816	4112	4119	4267	4496	4660	4782	5070	5102	5266	5549	5645	5799	5837	6106	6310	6340	6596	6850	6805	6962	7062	7226	7474	7639	7749	7814	7889	7918	7958	8090	8202	8291	8343	8413	8799	8691	8697
		3	C		2266	2263	2206	2203	2230	2259	2249	2235	2265	2218	2198	2310	2307	2313	2341	2223	2365	2278	2270	2331	2361	2274	2359	2352	2327	2360	2328	2392	2357	2330	2400	2377	2467	2469	2387	2478	2399	2386	2449	2475	2434	2515	2490	2472	2475
		4	C		3054	2994	2946	3001	2942	2954	2917	2969	2878	2914	2960	2905	2980	2919	3032	3010	2981	2966	2987	2986	3008	3031	3054	2979	3048	3077	3038	3118	3209	3195	3305	3312	3488	3528	3593	3788	3786	3959	3958	4116	4238	4444	4556	4693	4889
		5	C		2554	2549	2542	2509	2557	2512	2529	2558	2541	2504	2498	2462	2513	2472	2437	2438	2531	2477	2550	2498	2544	2455	2489	2530	2441	2502	2601	2508	2466	2549	2524	2505	2508	2527	2493	2506	2519	2533	2432	2568	2490	2530	2522	2508	2411
Exclusive receiver		6	C	C6=2500.000000;C12=25000.000000	3035	3020	3004	2929	2954	3042	2904	2875	2899	2998	2879	2937	2906	2951	2931	2929	2981	2984	3000	3032	3022	3034	3000	2973	2988	3088	3089	3200	3153	3150	3230	3315	3398	3411	3554	3604	3741	3817	3904	3960	4225	4312	4510	4716	4795
Exclusive receiver		7	C	C6=2500.000000;C12=2500.000000	3140	3106	3051	2974	2970	2984	3012	3035	3016	2961	2955	3007	3040	3054	3034	3022	3047	3018	3088	3058	3076	3180	3152	3258	3320	3353	3449	3570	3694	3925	4111	4167	4520	4769	5011	5492	5795	6390	6978	7777	8610	9861	10974	12600	14307
Exclusive receiver		8	C	C6=2500.000000;C12=250.000000	3012	3002	3048	3010	2955	2988	2934	2947	2905	2944	2956	2954	2930	2942	2935	2974	3004	3031	3008	2977	3076	3139	3198	3170	3318	3404	3571	3620	3788	3887	4253	4382	4718	5101	5418	5998	6568	7099	7765	8872	9758	11012	12462	14424	16304
Exclusive receiver		9	C	C6=2500.000000;C12=25.000000	3131	3073	2992	3067	2984	2942	3004	2939	2911	3004	2956	2908	3012	2936	2957	2923	3002	2961	3006	3085	3103	3178	3188	3340	3311	3400	3532	3673	3873	4042	4242	4538	4913	5176	5651	6192	6696	7552	8286	9150	10434	11676	13367	15313	17246
Exclusive receiver		10	C	C6=2500.000000;C12=2.500000	3064	3063	3050	2982	2943	2963	3019	2926	2937	2996	2996	3014	2929	3031	3022	3067	3087	3105	3028	3152	3168	3238	3262	3340	3362	3480	3636	3746	3836	4100	4326	4544	4988	5210	5827	6339	6859	7637	8454	9582	10621	12272	14012	15713	17964
Exclusive receiver		11	C	C6=2500.000000;C12=0.250000	3024	2956	3024	2992	3045	2953	2983	2996	2936	3062	2966	3017	3062	3032	3010	2938	2986	3048	3115	3184	3154	3171	3243	3301	3396	3523	3529	3762	3866	4055	4328	4631	4950	5352	5700	6314	6948	7618	8446	9484	10525	12196	13723	15694	17918
		12	C		1432	1426	1471	1416	1407	1379	1434	1382	1402	1369	1380	1382	1422	1436	1396	1430	1438	1386	1388	1426	1376	1467	1368	1376	1412	1374	1382	1350	1370	1361	1379	1403	1360	1332	1386	1387	1360	1413	1369	1370	1334	1369	1416	1410	1396
		1	D		1405	1396	1401	1522	1405	1426	1390	1421	1441	1450	1369	1376	1364	1385	1416	1390	1404	1388	1437	1488	1415	1388	1443	1396	1333	1403	1388	1391	1397	1428	1406	1383	1404	1422	1343	1346	1395	1395	1436	1374	1393	1416	1386	1391	1369
		2	D		2540	2579	2576	2526	2522	2564	2501	2450	2524	2476	2479	2522	2593	2487	2508	2509	2430	2503	2518	2477	2493	2479	2446	2531	2431	2488	2522	2484	2508	2557	2485	2500	2471	2465	2498	2458	2565	2506	2500	2458	2478	2560	2513	2512	2493
		3	D		4596	4635	4836	4902	5116	5285	5337	5549	5483	5754	5674	5619	5722	5756	5750	5798	5744	5812	5899	5885	5839	5910	5923	6032	6002	5986	6208	6047	6122	6227	6272	6286	6252	6296	6500	6275	6408	6357	6450	6413	6522	6380	6686	6560	6613
		4	D		3103	3066	3003	2998	3036	2961	2987	2992	3030	3085	3049	3005	3071	3138	3122	3115	3026	3169	3157	3187	3206	3224	3235	3383	3396	3404	3502	3567	3683	3787	3923	4036	4064	4425	4446	4692	4981	5266	5682	5974	6664	7480	8177	8922	9791
		5	D		2575	2539	2577	2511	2570	2492	2489	2434	2512	2469	2470	2455	2406	2486	2491	2370	2434	2534	2484	2538	2563	2557	2384	2429	2488	2484	2524	2521	2434	2437	2441	2555	2555	2482	2536	2448	2479	2434	2539	2433	2458	2486	2457	2573	2498
Exclusive receiver		6	D	C6=250.000000;C12=25000.000000	3029	3055	2974	2951	2946	2996	2913	2992	2992	2925	2906	2930	3007	2947	3002	2967	2954	2929	3019	3047	2993	3002	3059	3055	3036	3082	3094	3128	3196	3108	3287	3247	3264	3326	3458	3510	3575	3726	3743	3852	4047	4115	4292	4328	4493
Exclusive receiver		7	D	C6=250.000000;C12=2500.000000	3037	2962	3012	2929	3001	2953	2955	2950	2944	2910	2979	2957	2914	2913	2934	2948	2941	2937	2981	3024	2965	2982	2921	3046	2991	3078	3066	3096	3100	3154	3247	3310	3332	3380	3456	3483	3569	3703	3858	3960	4144	4188	4362	4474	4652
Exclusive receiver		8	D	C6=250.000000;C12=250.000000	3102	3000	2945	2886	2922	2932	2920	2994	2854	2944	2965	2879	2927	2975	2910	2891	2996	2966	3006	3025	3056	3000	3136	3260	3191	3198	3344	3395	3446	3482	3666	3858	4028	4273	4521	4874	5136	5575	6083	6585	7346	8125	9086	10386	11824
Exclusive receiver		9	D	C6=250.000000;C12=25.000000	2994	3024	2938	2988	2912	2898	2897	2857	2965	2881	2885	2964	2927	2971	2968	2915	2998	3024	2993	3086	3054	3099	3144	3218	3214	3322	3317	3542	3545	3667	3887	4011	4330	4574	4840	5312	5748	6107	6724	7415	8322	9380	10459	12058	14040
Exclusive receiver		10	D	C6=250.000000;C12=2.500000	3051	2958	2968	2972	2898	2964	2976	2952	2946	2926	2993	2999	3025	2957	2958	2997	2966	3021	3020	3087	3044	3128	3097	3125	3212	3356	3437	3535	3689	3659	3866	4167	4432	4710	5127	5401	5693	6389	7013	7833	8647	9692	11126	12558	14512
Exclusive receiver		11	D	C6=250.000000;C12=0.250000	2976	3004	3030	2965	2938	3058	3007	2899	2939	2938	2964	2992	2894	3048	2912	2940	2964	2985	3030	3063	3075	3111	3142	3259	3211	3225	3460	3601	3718	3800	3997	4160	4465	4715	5163	5487	5859	6494	7064	7880	8792	10101	11423	12937	14882
		12	D		1443	1411	1458	1449	1447	1394	1398	1379	1438	1387	1432	1442	1420	1362	1399	1387	1422	1426	1424	1429	1409	1382	1413	1380	1431	1399	1428	1398	1370	1421	1397	1411	1384	1422	1392	1347	1374	1362	1388	1422	1376	1356	1399	1374	1421
		1	E		1433	1451	1364	1429	1417	1411	1371	1409	1381	1434	1363	1420	1381	1424	1379	1351	1418	1413	1414	1352	1390	1365	1357	1344	1404	1359	1391	1392	1418	1315	1386	1355	1356	1372	1352	1374	1410	1396	1327	1370	1369	1405	1401	1375	1386
		2	E		2512	2522	2474	2503	2558	2536	2513	2486	2410	2530	2502	2498	2494	2543	2531	2434	2512	2491	2519	2583	2553	2546	2464	2509	2540	2528	2506	2473	2496	2525	2572	2538	2427	2535	2524	2496	2508	2556	2513	2529	2483	2530	2510	2517	2436
		3	E		2505	2508	2539	2607	2562	2548	2528	2522	2491	2548	2511	2500	2464	2530	2490	2536	2572	2500	2500	2536	2530	2489	2514	2458	2490	2487	2479	2476	2489	2516	2425	2445	2499	2490	2425	2559	2510	2513	2538	2498	2500	2557	2520	2526	2576
		4	E		3058	3051	3044	3073	2960	3065	2969	2973	3078	2986	3144	3092	3090	3103	3142	3156	3160	3208	3211	3328	3387	3346	3498	3517	3564	3734	3870	3889	4045	4122	4373	4664	4816	5051	5345	5783	6462	6998	7726	8671	9674	10924	12069	13449	14706
		5	E		2566	2620	2590	2576	2506	2537	2475	2513	2570	2541	2560	2444	2516	2504	2507	2493	2400	2503	2467	2486	2500	2575	2459	2481	2501	2469	2504	2504	2517	2422	2493	2453	2507	2457	2486	2425	2478	2470	2529	2488	2405	2481	2448	2520	2439
Exclusive receiver		6	E	C6=25.000000;C12=25000.000000	3067	3003	2975	2961	2889	2992	2945	2955	2946	2846	2980	2935	2917	2949	2982	2921	2956	2902	2926	2929	2926	3010	3016	3008	2958	3018	3091	3059	3034	3262	3180	3208	3278	3312	3396	3492	3599	3647	3654	3783	3950	3980	4136	4390	4508
Exclusive receiver		7	E	C6=25.000000;C12=2500.000000	2964	2994	2956	2977	2960	2988	2938	2854	2843	2925	2914	2959	2911	2991	2926	2926	2924	2908	2947	2922	2922	2980	2946	2977	3013	3015	3118	3100	3020	3188	3076	3194	3260	3293	3440	3363	3547	3613	3672	3852	3891	4020	4213	4308	4451
Exclusive receiver		8	E	C6=25.000000;C12=250.000000	3054	3036	3086	2977	3027	3038	2947	2933	2946	2994	2906	2959	3099	2969	3022	2901	2990	2944	2972	3019	3032	3020	3008	3058	2998	3060	3085	3103	3152	3162	3249	3191	3300	3332	3443	3509	3552	3682	3841	3930	4001	4182	4333	4431	4508
Exclusive receiver		9	E	C6=25.000000;C12=25.000000	3028	2994	2983	2918	2966	2880	3005	2932	2916	2956	2999	2898	3013	2955	2954	2955	2940	2930	2990	3037	2921	2999	3062	3004	3075	3058	3120	3122	3148	3198	3278	3268	3330	3324	3500	3584	3699	3733	3866	4070	4102	4298	4502	4716	4956
Exclusive receiver		10	E	C6=25.000000;C12=2.500000	3065	2962	2979	2961	2976	2914	3009	2878	2950	2850	2909	2896	2925	2898	2910	2960	2928	2964	2916	3008	2961	3064	2998	3045	3094	3098	3254	3193	3270	3297	3316	3378	3561	3632	3764	3847	4054	4213	4560	4706	5088	5517	5938	6491	7029
Exclusive receiver		11	E	C6=25.000000;C12=0.250000	3051	3038	3048	2984	2965	3007	2953	2878	2991	2920	2958	2958	2961	2978	2970	2914	2960	2962	3050	3087	3063	3160	3000	3013	3096	3138	3160	3220	3215	3343	3410	3472	3578	3710	3798	4006	4083	4378	4551	4918	5310	5692	6104	6657	7296
		12	E		1409	1443	1409	1420	1395	1449	1418	1421	1395	1380	1398	1406	1385	1318	1342	1390	1350	1370	1323	1387	1371	1392	1424	1395	1403	1369	1376	1363	1398	1404	1387	1401	1404	1394	1429	1363	1363	1419	1383	1417	1383	1358	1361	1374	1410
		1	F		1362	1425	1437	1428	1409	1428	1354	1414	1404	1437	1397	1402	1432	1390	1409	1405	1346	1386	1416	1366	1335	1342	1461	1380	1409	1392	1376	1391	1316	1368	1349	1356	1413	1385	1362	1413	1351	1331	1312	1361	1363	1394	1398	1386	1301
		2	F		2566	2540	2559	2580	2546	2560	2531	2601	2560	2504	2484	2564	2546	2452	2532	2512	2509	2517	2537	2462	2562	2547	2546	2553	2486	2508	2464	2513	2516	2500	2468	2497	2586	2558	2486	2570	2558	2500	2488	2555	2548	2466	2538	2534	2527
		3	F		2569	2635	2572	2617	2666	2609	2642	2617	2613	2614	2613	2568	2586	2610	2585	2576	2600	2580	2528	2560	2528	2580	2590	2634	2632	2599	2530	2591	2541	2529	2550	2604	2642	2586	2590	2634	2583	2563	2538	2553	2560	2541	2593	2470	2547
		4	F		3022	3046	2996	2978	2930	2944	3012	3029	2975	2953	2910	3047	2943	2992	3024	2991	3006	3070	3064	3015	3077	3038	3076	3044	3228	3203	3140	3179	3217	3216	3392	3431	3532	3544	3654	3702	3785	3994	4098	4131	4321	4408	4681	4774	4945
		5	F		2534	2462	2487	2546	2506	2504	2474	2445	2534	2495	2546	2464	2504	2518	2519	2527	2547	2501	2475	2497	2492	2501	2481	2401	2486	2498	2474	2502	2491	2466	2448	2502	2553	2416	2471	2523	2472	2486	2528	2504	2422	2538	2391	2507	2518
Exclusive receiver		6	F	C6=2.500000;C12=25000.000000	3072	2992	2906	2940	2980	2902	2953	2937	2887	2935	2945	2920	2873	2994	2934	2991	2929	2988	2951	2999	3058	2966	2994	3004	3045	3059	3188	3094	3134	3120	3194	3210	3266	3373	3382	3410	3545	3675	3675	3750	3934	4058	4188	4308	4448
Exclusive receiver		7	F	C6=2.500000;C12=2500.000000	3038	3060	3001	2976	2932	2960	2948	2972	2880	2885	2926	2912	3039	2947	2954	2881	2968	3053	2994	2995	2915	2998	2949	3051	3090	3013	3069	3011	3069	3084	3122	3241	3290	3293	3304	3422	3539	3594	3744	3779	3963	3994	4110	4234	4371
Exclusive receiver		8	F	C6=2.500000;C12=250.000000	3054	3000	2941	2932	2903	2942	2860	2912	2843	2913	2936	2890	2925	2884	3006	2909	2896	2954	2907	2965	3032	2955	2892	2975	2978	3054	2994	3033	3036	3085	3125	3192	3194	3294	3366	3334	3446	3645	3699	3760	3808	4042	4055	4288	4428
Exclusive receiver		9	F	C6=2.500000;C12=25.000000	3048	2993	2981	2930	2976	2927	2910	2922	2831	2978	2902	2966	2936	2951	2924	2975	2946	2933	2997	2982	2978	2881	2887	2906	2982	3020	2994	3076	3066	3116	3189	3205	3272	3299	3380	3414	3527	3569	3702	3931	3960	4072	4259	4414	4446
Exclusive receiver		10	F	C6=2.500000;C12=2.500000	3074	2995	2972	2987	2921	2883	2831	2956	2891	2853	2869	2926	2880	2906	2887	2963	2922	2978	2935	2909	2917	3016	2981	3012	2994	2963	3053	3085	3038	3148	3190	3244	3300	3300	3422	3533	3643	3696	3728	3956	4145	4247	4420	4577	4653
Exclusive receiver		11	F	C6=2.500000;C12=0.250000	3056	3062	2941	2970	2930	2911	3006	2942	2946	2899	2933	2921	2912	2987	2982	2990	2990	3049	2938	2928	3013	3004	3044	3041	3035	3075	3067	3047	3167	3177	3166	3251	3381	3404	3420	3536	3690	3779	3869	4051	4238	4321	4498	4699	4782
		12	F		1440	1356	1401	1388	1403	1379	1393	1407	1414	1384	1380	1414	1452	1397	1358	1438	1437	1388	1370	1370	1402	1375	1387	1358	1369	1426	1441	1350	1392	1413	1389	1424	1420	1372	1428	1351	1378	1371	1349	1336	1418	1408	1374	1420	1374
		1	G		1463	1417	1427	1396	1377	1455	1421	1359	1372	1411	1423	1418	1402	1412	1372	1400	1398	1408	1366	1396	1404	1418	1374	1415	1392	1425	1372	1375	1365	1378	1406	1338	1360	1390	1387	1373	1389	1399	1353	1363	1344	1382	1376	1387	1386
		2	G		2580	2621	2575	2523	2532	2471	2561	2472	2479	2518	2526	2581	2482	2544	2549	2519	2498	2528	2447	2526	2459	2527	2482	2506	2484	2532	2471	2445	2488	2519	2485	2560	2458	2467	2490	2388	2474	2501	2540	2502	2519	2472	2480	2488	2436
		3	G		2497	2547	2501	2447	2557	2538	2451	2446	2457	2482	2474	2578	2564	2501	2442	2466	2558	2412	2454	2476	2521	2464	2484	2422	2543	2546	2505	2511	2478	2431	2460	2465	2490	2464	2538	2462	2453	2426	2456	2461	2482	2442	2425	2521	2486
		4	G		3142	3076	2952	3025	3035	2946	3084	2984	3049	3018	3045	3016	3045	3049	3064	3099	3091	3172	3204	3206	3192	3329	3309	3330	3443	3613	3598	3703	3832	3936	4192	4450	4642	4907	5367	5769	6146	6835	7820	8638	9902	11416	12940	14787	16551
		5	G		2486	2530	2493	2521	2397	2387	2437	2418	2364	2372	2439	2336	2362	2389	2365	2392	2390	2449	2444	2390	2440	2359	2374	2398	2386	2425	2409	2340	2408	2365	2363	2334	2444	2365	2334	2410	2402	2408	2315	2360	2356	2285	2398	2344	2344
Exclusive receiver		6	G	C12=25000.000000	2996	2976	2989	2934	2937	3058	2880	2958	2949	2911	2938	2940	2889	2938	2892	2959	2918	2953	2961	2976	3021	2993	3034	3020	3088	3038	3044	3128	3131	3081	3184	3146	3302	3274	3375	3428	3481	3585	3679	3771	3910	3944	4113	4252	4390
Exclusive receiver		7	G	C12=2500.000000	3011	2935	3031	2920	2987	2959	3010	2954	2937	2934	2860	2977	2920	2942	2992	2922	2877	2876	3009	2942	2954	3002	2975	3052	3045	3000	3044	3150	3158	3102	3106	3168	3216	3315	3368	3417	3401	3570	3665	3806	3856	4036	4102	4204	4314
Exclusive receiver		8	G	C12=250.000000	3072	2978	2920	2936	2981	2974	2943	2849	2978	2917	2982	2968	3016	2968	2888	2974	2956	3011	2926	3003	3000	3082	2955	2962	3031	2985	3012	3136	3152	3183	3155	3178	3260	3289	3331	3435	3528	3475	3743	3673	3873	3954	4190	4262	4379
Exclusive receiver		9	G	C12=25.000000	3166	3010	2971	2968	2944	2914	2899	2872	2910	2914	3014	2940	2944	2959	2972	2968	2945	2949	2886	2973	3042	3002	3021	3048	3023	3141	3077	3061	3048	3120	3181	3223	3266	3256	3437	3498	3416	3580	3726	3863	3945	4038	4217	4495	4557
Exclusive receiver		10	G	C12=2.500000	3101	2947	2976	2997	2880	2911	2938	2989	2884	2943	2938	2979	2923	2905	2898	2978	2882	2994	3009	2923	2921	2948	2919	3047	2953	3056	3178	3069	3120	3096	3262	3268	3140	3314	3392	3529	3626	3634	3814	3817	4086	4256	4387	4608	4581
Exclusive receiver		11	G	C12=0.250000	3110	3099	3058	2958	2886	2908	2983	3028	2922	2930	2851	2943	2983	2964	3034	2964	3011	3020	3023	3011	2992	2944	3056	3072	3022	3055	3110	3074	3160	3181	3246	3372	3341	3364	3456	3598	3636	3832	3930	3917	4148	4264	4483	4642	4639
		12	G		1437	1376	1435	1394	1436	1343	1474	1384	1402	1380	1413	1436	1415	1356	1364	1371	1368	1378	1413	1396	1380	1344	1346	1466	1356	1361	1438	1368	1381	1363	1340	1348	1406	1414	1406	1389	1399	1312	1382	1389	1352	1360	1313	1392	1356
		1	H		1406	1411	1423	1392	1421	1376	1436	1376	1404	1430	1402	1392	1397	1398	1387	1374	1343	1370	1378	1360	1425	1406	1397	1400	1420	1461	1406	1422	1376	1357	1410	1323	1380	1421	1398	1367	1320	1348	1404	1378	1382	1362	1384	1365	1360
		2	H		1376	1406	1414	1313	1412	1395	1345	1376	1376	1375	1445	1366	1365	1383	1374	1385	1426	1416	1330	1381	1374	1368	1363	1434	1398	1360	1404	1380	1386	1352	1397	1401	1343	1357	1413	1459	1426	1359	1397	1394	1345	1352	1432	1380	1381
		3	H		1387	1415	1371	1341	1382	1382	1418	1400	1336	1404	1404	1337	1411	1383	1365	1381	1329	1384	1319	1382	1370	1393	1415	1380	1370	1370	1358	1393	1310	1397	1402	1382	1358	1398	1325	1366	1332	1334	1336	1365	1320	1393	1368	1399	1350
		4	H		1395	1388	1402	1368	1383	1411	1447	1434	1358	1377	1408	1360	1381	1410	1396	1407	1391	1402	1411	1394	1405	1410	1443	1369	1367	1402	1395	1392	1332	1406	1451	1417	1378	1370	1363	1346	1375	1376	1410	1358	1390	1398	1364	1412	1351
		5	H		1345	1381	1369	1356	1372	1363	1454	1398	1384	1341	1415	1367	1418	1404	1373	1348	1360	1288	1349	1389	1405	1380	1377	1350	1361	1373	1336	1364	1333	1373	1388	1390	1415	1420	1348	1414	1354	1365	1351	1406	1339	1349	1336	1370	1360
		6	H		1402	1418	1444	1450	1382	1420	1374	1376	1385	1396	1423	1352	1370	1405	1384	1367	1404	1365	1387	1376	1388	1354	1359	1371	1389	1363	1371	1430	1386	1429	1370	1410	1420	1346	1409	1373	1359	1390	1367	1417	1409	1339	1307	1376	1337
		7	H		1415	1392	1433	1408	1377	1385	1432	1391	1352	1393	1358	1372	1381	1393	1329	1396	1352	1330	1425	1438	1378	1410	1384	1420	1324	1372	1429	1392	1420	1393	1364	1424	1373	1393	1436	1358	1385	1391	1354	1369	1366	1376	1364	1361	1374
		8	H		1394	1405	1401	1357	1339	1412	1420	1355	1384	1405	1420	1368	1340	1386	1384	1374	1388	1399	1314	1318	1425	1445	1348	1394	1370	1388	1335	1376	1390	1386	1374	1370	1400	1401	1379	1366	1377	1382	1383	1370	1376	1386	1358	1356	1413
		9	H		1366	1377	1377	1394	1396	1364	1368	1389	1360	1386	1346	1386	1353	1320	1355	1305	1303	1370	1408	1411	1379	1412	1346	1367	1332	1357	1383	1350	1358	1356	1346	1350	1370	1322	1368	1407	1328	1352	1352	1417	1390	1361	1315	1381	1369
		10	H		1322	1436	1366	1382	1418	1402	1361	1382	1370	1339	1338	1409	1421	1380	1360	1354	1398	1355	1379	1425	1335	1363	1378	1348	1342	1370	1406	1379	1306	1375	1339	1357	1377	1376	1394	1371	1364	1309	1445	1413	1372	1410	1420	1349	1374
		11	H		1408	1392	1398	1354	1417	1353	1372	1421	1398	1337	1374	1378	1384	1406	1390	1384	1355	1379	1447	1364	1394	1382	1361	1434	1381	1383	1396	1374	1356	1381	1401	1420	1348	1373	1429	1346	1384	1374	1440	1382	1376	1384	1395	1420	1378
		12	H		1400	1460	1389	1418	1334	1352	1404	1336	1364	1371	1393	1426	1358	1375	1364	1387	1341	1371	1328	1418	1347	1346	1334	1319	1344	1347	1418	1363	1383	1316	1387	1352	1425	1346	1402	1352	1343	1363	1374	1343	1335	1294	1363	1347	1385
[truncated: 455 more columns]

## Sheet: Fig S11a1
Content	Colony	Well Col	Well Row	Content	ECFP	ECFP	ECFP	ECFP	ECFP	ECFP	ECFP	ECFP	ECFP	ECFP	ECFP	ECFP	ECFP	ECFP	ECFP	ECFP	ECFP	ECFP	ECFP	ECFP	ECFP	ECFP	ECFP	ECFP	ECFP	ECFP	ECFP	ECFP	ECFP	ECFP	ECFP	ECFP	ECFP	ECFP	ECFP	ECFP	ECFP	ECFP	ECFP	ECFP	ECFP	ECFP	ECFP	ECFP	ECFP
					0.0388889	0.206389	0.372222	0.539722	0.705833	0.873333	1.03917	1.20583	1.37333	1.54	1.70611	1.87361	2.03944	2.20694	2.37278	2.54028	2.70694	2.87361	3.04028	3.20639	3.37306	3.54056	3.70722	3.87389	4.04	4.20667	4.37389	4.54	4.70667	4.87333	5.04	5.20667	5.37417	5.54028	5.70694	5.87444	6.04111	6.20778	6.37444	6.54056	6.70722	6.87389	7.04056	7.20806	7.37472
		1	A		1746	1826	1801	1777	1792	1792	1745	1785	1756	1749	1731	1734	1734	1706	1722	1722	1706	1672	1692	1682	1633	1620	1608	1712	1688	1667	1610	1689	1623	1592	1668	1682	1639	1648	1670	1699	1682	1611	1640	1658	1661	1674	1652	1624	1622
		2	A		1730	1757	1722	1721	1728	1717	1722	1714	1745	1656	1726	1723	1706	1713	1701	1686	1680	1702	1732	1647	1710	1627	1734	1683	1680	1674	1723	1692	1684	1639	1654	1652	1682	1684	1692	1674	1671	1628	1652	1608	1678	1609	1651	1670	1702
		3	A		1684	1622	1731	1730	1719	1649	1638	1706	1654	1642	1618	1651	1612	1608	1686	1635	1637	1625	1654	1600	1636	1709	1614	1626	1615	1588	1649	1592	1598	1535	1655	1633	1566	1609	1584	1571	1585	1610	1603	1671	1635	1631	1630	1621	1621
		4	A		1842	1754	1707	1696	1746	1662	1648	1641	1701	1678	1695	1696	1688	1665	1657	1699	1688	1651	1658	1693	1677	1620	1642	1642	1662	1716	1631	1689	1715	1666	1657	1658	1636	1650	1622	1633	1620	1608	1609	1598	1644	1640	1711	1630	1644
		5	A		1727	1746	1649	1706	1657	1676	1684	1678	1669	1634	1662	1678	1663	1637	1655	1655	1624	1594	1604	1636	1662	1632	1605	1664	1627	1584	1642	1658	1654	1671	1582	1641	1581	1581	1606	1605	1649	1670	1652	1633	1691	1596	1632	1555	1654
		6	A		1716	1683	1616	1630	1623	1608	1702	1633	1587	1610	1597	1579	1626	1648	1674	1624	1626	1637	1590	1614	1636	1601	1622	1530	1557	1558	1581	1618	1633	1568	1633	1610	1579	1614	1602	1623	1594	1606	1614	1579	1616	1585	1552	1580	1621
		7	A		1698	1645	1580	1680	1651	1590	1598	1640	1632	1578	1638	1576	1624	1642	1583	1669	1646	1575	1627	1552	1571	1584	1616	1592	1610	1569	1628	1589	1646	1596	1675	1590	1605	1600	1586	1607	1634	1597	1640	1590	1635	1582	1618	1579	1583
		8	A		1807	1712	1706	1615	1642	1572	1646	1612	1565	1611	1676	1604	1669	1627	1619	1602	1614	1580	1627	1565	1602	1602	1612	1602	1590	1602	1532	1597	1634	1567	1622	1635	1588	1610	1596	1601	1624	1582	1580	1630	1655	1605	1578	1592	1610
		9	A		1703	1679	1686	1631	1655	1580	1573	1637	1551	1598	1662	1555	1585	1640	1638	1654	1646	1612	1562	1619	1619	1567	1591	1593	1578	1602	1596	1567	1552	1594	1610	1626	1648	1574	1577	1588	1594	1587	1600	1580	1637	1618	1617	1584	1594
		10	A		1666	1703	1682	1652	1701	1595	1622	1665	1633	1663	1627	1589	1611	1617	1578	1578	1655	1602	1587	1616	1588	1580	1591	1617	1586	1608	1544	1527	1601	1592	1577	1620	1578	1616	1623	1613	1535	1621	1540	1580	1504	1629	1581	1498	1602
		11	A		1778	1735	1642	1658	1698	1645	1605	1660	1661	1691	1639	1634	1564	1654	1632	1647	1601	1624	1655	1591	1654	1634	1616	1628	1582	1595	1584	1588	1665	1642	1651	1624	1642	1604	1591	1638	1623	1532	1642	1596	1622	1534	1618	1653	1609
		12	A		1636	1618	1722	1664	1676	1668	1602	1612	1592	1585	1622	1554	1565	1625	1562	1603	1610	1587	1601	1616	1622	1566	1626	1598	1615	1581	1602	1586	1568	1576	1641	1548	1537	1550	1599	1523	1590	1533	1551	1582	1571	1591	1557	1590	1607
		1	B		1827	1746	1755	1777	1804	1750	1753	1803	1677	1731	1644	1710	1742	1699	1766	1745	1695	1710	1746	1690	1710	1700	1756	1637	1713	1716	1645	1716	1704	1773	1754	1708	1728	1639	1712	1690	1718	1712	1682	1710	1694	1753	1688	1706	1746
Exclusive receiver		2	B	C6=25000.000000;C12=25000.000000	3009	2923	2936	2882	2904	2820	2903	2886	2884	2834	2796	2888	2980	2858	2938	2892	2902	2998	3030	3086	3090	3189	3276	3417	3412	3808	3864	3990	4283	4689	5061	5618	6091	6706	7440	8377	9549	10723	12355	14015	16046	18898	22096	25766	29548
Exclusive receiver		3	B	C6=25000.000000;C12=2500.000000	2979	2906	2899	2924	2888	2863	2977	2816	2900	2790	2821	2834	2886	2847	2904	2812	3028	2955	3022	3048	3166	3155	3355	3483	3564	3734	4012	4191	4451	4816	5262	5781	6411	6873	7762	8759	9796	11099	12424	14281	16192	18575	21614	25050	29134
Exclusive receiver		4	B	C6=25000.000000;C12=250.000000	2975	2916	2858	2850	2952	2890	2847	2902	2883	2872	2827	2823	2835	2862	2822	2815	2940	2992	3001	3012	3112	3242	3374	3429	3516	3759	3900	4086	4519	4765	5335	5884	6434	7136	7933	8854	9816	11137	12788	14700	16890	19091	22052	25706	29485
Exclusive receiver		5	B	C6=25000.000000;C12=25.000000	2921	2843	2830	2857	2852	2795	2818	2882	2892	2840	2714	2848	2842	2860	2867	2923	2906	2982	2944	3079	3160	3224	3322	3416	3600	3755	3888	4206	4564	4990	5336	5798	6499	7150	8005	9147	10096	11606	13080	14758	17046	19414	22722	26064	30244
Exclusive receiver		6	B	C6=25000.000000;C12=2.500000	2896	2853	2830	2778	2838	2883	2779	2816	2826	2806	2856	2891	2812	2826	2878	2846	2868	3025	3009	3145	3108	3234	3323	3397	3562	3775	4016	4303	4546	4807	5257	5716	6352	7070	7829	8653	9880	11182	12568	14472	16402	18634	21806	25260	28932
Exclusive receiver		7	B	C6=25000.000000	2951	2866	2769	2818	2873	2850	2741	2868	2801	2839	2820	2877	2834	2916	2861	2916	2878	2961	3073	3082	3128	3213	3328	3345	3572	3676	3873	4184	4432	4888	5205	5813	6352	6923	7779	8752	9873	11030	12686	14397	16465	18806	21631	25143	28917
		8	B		2966	2953	2966	2923	2882	2910	2826	2862	2865	2760	2838	2859	2800	2864	2885	2860	2898	2901	2857	3033	2960	2970	2956	2976	3066	3062	3087	3213	3188	3173	3240	3294	3428	3560	3608	3746	3754	3916	4006	4158	4368	4557	4684	4930	5097
		9	B		2934	2893	2841	2893	2866	2855	2864	2791	2793	2833	2793	2779	2756	2738	2882	2864	2860	2915	2879	2978	2993	3016	3011	3087	3091	3218	3263	3318	3369	3469	3543	3650	3668	3845	3930	4032	4235	4312	4508	4612	4806	5020	5195	5336	5629
		10	B		2849	2892	2822	2843	2844	2832	2852	2831	2826	2844	2822	2816	2780	2889	2880	2857	2975	2981	2945	3030	3104	3140	3218	3226	3337	3435	3609	3655	3791	3959	4371	4462	4700	5020	5275	5573	5893	6355	6704	6809	7285	7477	7808	8097	8331
		11	B		2964	2864	2825	2809	2815	2800	2833	2806	2863	2840	2783	2850	2830	2845	2918	2939	2918	3024	3060	3089	3290	3273	3439	3525	3740	3928	4062	4390	4714	5028	5580	6172	6725	7530	8377	9442	10556	11998	13696	15372	17394	19356	22179	24994	28803
		12	B		1702	1615	1616	1622	1634	1645	1599	1633	1593	1610	1624	1589	1646	1574	1583	1595	1629	1609	1634	1582	1565	1614	1574	1550	1612	1600	1565	1568	1556	1625	1583	1501	1502	1589	1613	1586	1554	1532	1544	1571	1602	1560	1545	1527	1579
		1	C		1722	1757	1691	1700	1660	1658	1661	1686	1649	1649	1700	1696	1665	1583	1634	1682	1622	1645	1604	1655	1627	1621	1685	1660	1637	1637	1608	1717	1648	1646	1642	1649	1602	1644	1680	1650	1692	1662	1677	1615	1671	1659	1689	1662	1720
Exclusive receiver		2	C	C6=2500.000000;C12=25000.000000	2875	2926	2806	2841	2844	2851	2843	2840	2872	2776	2918	2858	2849	2843	2796	2821	2839	2820	2830	2900	2882	2914	2947	2941	2941	3089	3086	3109	3151	3268	3312	3347	3530	3687	3746	3857	3990	4166	4422	4577	4899	5244	5803	6097	6610
Exclusive receiver		3	C	C6=2500.000000;C12=2500.000000	2905	2872	2792	2808	2827	2866	2862	2804	2804	2799	2889	2840	2801	2820	2923	2868	2864	2871	2978	3001	3031	3132	3127	3215	3351	3448	3495	3687	3776	4099	4491	4706	5101	5584	6254	6852	7464	8417	9334	10711	12193	13996	16544	18919	22071
Exclusive receiver		4	C	C6=2500.000000;C12=250.000000	2916	2889	2868	2836	2785	2820	2837	2836	2786	2704	2774	2886	2796	2838	2822	2808	2924	2920	2960	3020	3001	3056	3157	3232	3340	3502	3596	3794	3997	4405	4718	4931	5457	5906	6496	7373	8139	9307	10336	11767	13319	15525	18310	20938	24284
Exclusive receiver		5	C	C6=2500.000000;C12=25.000000	2933	2923	2951	2859	2846	2821	2881	2808	2759	2773	2751	2896	2888	2756	2915	2803	2924	2845	2973	2982	3045	3100	3181	3306	3334	3552	3658	3832	4054	4360	4658	5049	5531	6134	6691	7351	8306	9219	10496	12013	13741	15612	18302	21355	24466
Exclusive receiver		6	C	C6=2500.000000;C12=2.500000	2895	2890	2875	2790	2821	2804	2789	2774	2754	2748	2718	2842	2836	2755	2876	2820	2907	2908	2884	2919	3011	3113	3146	3250	3297	3507	3568	3795	4040	4341	4684	5076	5512	6082	6628	7502	8382	9277	10744	12176	13922	16164	18784	21740	25252
Exclusive receiver		7	C	C6=2500.000000	2902	2898	2847	2785	2854	2837	2861	2782	2791	2804	2801	2802	2830	2900	2918	2914	2903	2859	2948	2935	3053	3075	3097	3214	3396	3459	3600	3832	3957	4327	4650	5002	5490	5874	6581	7329	8182	9223	10479	11928	13507	15565	18404	20748	24395
		8	C		2996	2868	2898	2907	2822	2826	2831	2910	2829	2858	2829	2836	2806	2871	2819	2804	2859	2816	2818	2791	2820	2909	2923	2956	2988	2918	2958	2987	3021	3122	3161	3288	3325	3324	3488	3528	3715	3758	3817	3982	4069	4214	4411	4636	4834
		9	C		2884	2895	2837	2827	2848	2808	2724	2841	2804	2786	2752	2837	2729	2813	2780	2842	2863	2842	2852	2894	2859	2965	2946	2973	2964	2942	3006	2997	3062	3052	3110	3215	3307	3444	3502	3554	3644	3808	3883	4056	4214	4324	4586	4748	4884
		10	C		2905	2830	2874	2876	2852	2826	2780	2804	2798	2803	2714	2721	2838	2884	2857	2759	2808	2857	2894	2866	2924	3001	2982	2904	2931	3068	3023	3141	3117	3258	3366	3371	3417	3583	3671	3726	3869	3959	4112	4189	4301	4650	4796	5020	5151
		11	C		2886	2876	2872	2781	2728	2777	2792	2738	2845	2756	2866	2849	2770	2822	2827	2819	2896	2958	2976	2977	3007	3122	3211	3318	3310	3445	3692	3856	4166	4341	4737	5030	5542	5997	6552	7320	8020	8960	9824	10922	11423	12664	13701	15110	16217
		12	C		1676	1690	1668	1636	1571	1584	1595	1590	1542	1669	1564	1620	1631	1588	1590	1576	1516	1596	1554	1585	1566	1626	1578	1574	1534	1610	1598	1582	1533	1547	1630	1566	1554	1620	1545	1530	1590	1499	1562	1558	1574	1513	1576	1530	1572
		1	D		1822	1742	1709	1728	1698	1686	1694	1670	1658	1730	1652	1648	1680	1718	1650	1710	1684	1710	1704	1737	1715	1641	1760	1695	1646	1680	1683	1672	1672	1689	1690	1648	1674	1674	1700	1709	1634	1632	1685	1669	1712	1642	1716	1682	1667
Exclusive receiver		2	D	C6=250.000000;C12=25000.000000	2908	2898	2856	2836	2914	2808	2817	2820	2754	2763	2758	2832	2760	2780	2786	2812	2832	2774	2804	2817	2825	2816	2794	2920	2898	2957	3005	3096	3006	3121	3164	3200	3266	3406	3469	3629	3624	3750	3910	3992	4190	4468	4546	4730	4926
Exclusive receiver		3	D	C6=250.000000;C12=2500.000000	2881	2916	2856	2863	2822	2754	2795	2874	2778	2738	2789	2763	2730	2822	2779	2752	2792	2857	2824	2784	2911	2892	2920	2918	2955	2971	3057	3117	3128	3205	3245	3345	3542	3526	3650	3884	3913	4090	4372	4551	4836	5074	5594	5879	6316
Exclusive receiver		4	D	C6=250.000000;C12=250.000000	2935	2913	2778	2858	2803	2845	2824	2769	2789	2898	2794	2758	2768	2773	2780	2758	2863	2867	2926	2917	2918	2938	3078	3026	3140	3200	3302	3522	3514	3804	4049	4261	4610	4940	5347	5784	6286	7025	7857	8906	9931	11676	13606	15720	18042
Exclusive receiver		5	D	C6=250.000000;C12=25.000000	2896	2886	2904	2820	2876	2816	2861	2812	2782	2865	2871	2855	2833	2927	2836	2813	2806	2902	2869	2980	3052	3040	3004	3168	3171	3430	3494	3663	3825	3913	4186	4644	4849	5243	5547	6113	6884	7748	8543	9724	11083	12556	14736	16959	19475
Exclusive receiver		6	D	C6=250.000000;C12=2.500000	2908	2818	2841	2805	2807	2810	2872	2767	2769	2787	2797	2751	2836	2820	2787	2794	2818	2876	2877	2882	2907	3004	3055	3098	3172	3315	3377	3516	3685	3950	4158	4508	4836	5150	5650	6168	6714	7559	8553	9756	11011	12653	14726	16907	19453
Exclusive receiver		7	D	C6=250.000000	2856	2853	2794	2793	2827	2770	2758	2766	2777	2753	2795	2821	2812	2752	2809	2786	2778	2865	2866	2951	2968	3058	3054	3134	3120	3256	3366	3642	3742	3916	4179	4394	4834	5198	5554	6209	6651	7485	8405	9648	10900	12424	14634	16931	19592
		8	D		2851	2820	2846	2845	2806	2844	2788	2771	2750	2741	2760	2760	2784	2788	2837	2804	2838	2775	2792	2758	2890	2837	2860	2858	2841	2884	2979	3036	2993	3000	3085	3091	3251	3393	3336	3431	3539	3655	3729	3928	4022	4124	4299	4519	4656
		9	D		2851	2910	2870	2807	2833	2715	2799	2762	2732	2794	2824	2791	2734	2804	2804	2785	2742	2769	2794	2786	2836	2850	2853	2850	2867	2873	2996	2949	3018	3050	3032	3085	3215	3238	3397	3468	3534	3709	3718	3850	4010	4180	4333	4497	4659
		10	D		2882	2860	2729	2799	2769	2818	2864	2800	2802	2761	2816	2802	2722	2881	2793	2766	2762	2752	2809	2855	2794	2821	2872	2830	2875	2888	2873	3020	3027	3127	3095	3211	3215	3307	3377	3529	3565	3680	3866	3949	4074	4358	4465	4538	4789
		11	D		2822	2781	2840	2823	2756	2837	2814	2751	2855	2783	2758	2769	2773	2822	2776	2788	2791	2855	2885	2834	2950	2975	2931	3015	3104	3104	3274	3318	3370	3653	3740	3958	4165	4377	4673	4858	5074	5507	5854	6107	6366	6586	7012	7330	7658
		12	D		1688	1634	1596	1660	1588	1594	1576	1588	1540	1530	1594	1572	1598	1565	1548	1521	1606	1524	1564	1561	1574	1570	1596	1592	1570	1537	1556	1529	1586	1618	1574	1498	1573	1590	1525	1554	1612	1562	1571	1566	1522	1551	1520	1552	1589
		1	E		1711	1725	1714	1723	1689	1718	1723	1706	1667	1668	1700	1710	1646	1692	1679	1712	1704	1722	1677	1684	1674	1701	1665	1626	1654	1669	1626	1647	1634	1627	1676	1658	1701	1680	1689	1706	1673	1680	1669	1649	1632	1604	1647	1673	1645
Exclusive receiver		2	E	C6=25.000000;C12=25000.000000	2990	2835	2905	2834	2883	2810	2838	2826	2816	2862	2823	2781	2781	2782	2796	2802	2786	2847	2860	2880	2802	2866	2915	2868	2895	2954	2947	2946	3118	3110	3116	3207	3345	3418	3470	3625	3626	3807	3930	4049	4219	4373	4484	4672	4869
Exclusive receiver		3	E	C6=25.000000;C12=2500.000000	2862	2864	2818	2902	2833	2863	2819	2757	2694	2904	2781	2740	2788	2852	2865	2809	2836	2826	2847	2814	2770	2854	2908	2922	2856	2970	2947	2956	2979	3022	3044	3190	3324	3305	3402	3586	3620	3668	3913	4114	4192	4399	4561	4717	4809
Exclusive receiver		4	E	C6=25.000000;C12=250.000000	2881	2879	2819	2839	2844	2849	2737	2863	2739	2806	2790	2829	2676	2765	2797	2765	2782	2824	2812	2849	2856	2836	2806	2901	2942	2898	2944	3001	3062	3140	3161	3246	3246	3408	3512	3600	3660	3836	3950	4107	4260	4426	4708	4824	4955
Exclusive receiver		5	E	C6=25.000000;C12=25.000000	2929	2885	2919	2820	2786	2779	2814	2778	2802	2813	2854	2837	2816	2812	2798	2764	2830	2835	2886	2834	2846	2890	2856	2872	2860	2988	3058	3021	3109	3178	3206	3286	3465	3511	3585	3824	3975	4185	4260	4504	4760	5073	5511	5814	6396
Exclusive receiver		6	E	C6=25.000000;C12=2.500000	2939	2839	2800	2861	2797	2798	2800	2804	2790	2754	2774	2760	2841	2719	2834	2817	2784	2782	2841	2793	2899	2835	2937	2925	2958	3031	3077	3118	3165	3296	3408	3516	3640	3818	3980	4228	4463	4719	5156	5496	6064	6483	7387	8234	8852
Exclusive receiver		7	E	C6=25.000000	2818	2808	2840	2824	2853	2866	2828	2832	2762	2732	2761	2761	2703	2836	2742	2777	2792	2800	2923	2836	2826	2878	2912	2901	2992	2932	3095	3138	3175	3297	3422	3543	3606	3902	4021	4124	4515	4744	4980	5515	6043	6706	7380	8115	8947
		8	E		2909	2852	2849	2786	2790	2871	2830	2754	2737	2819	2730	2755	2790	2820	2697	2795	2775	2856	2892	2818	2754	2845	2842	2915	2898	2938	3002	2999	3016	3020	3090	3198	3145	3309	3415	3415	3607	3619	3842	3878	4014	4181	4319	4489	4594
		9	E		2867	2786	2863	2812	2767	2741	2745	2829	2786	2750	2778	2777	2711	2735	2809	2810	2796	2812	2837	2788	2806	2803	2754	2867	2871	2930	2976	2952	2992	3049	3061	3148	3219	3292	3412	3450	3542	3610	3651	3862	4012	4135	4332	4524	4594
		10	E		2920	2739	2830	2803	2746	2832	2802	2742	2698	2758	2813	2778	2703	2766	2813	2768	2744	2726	2668	2846	2731	2800	2776	2794	2914	2903	2906	3036	2979	3072	3075	3088	3149	3263	3382	3432	3619	3665	3717	3837	3997	4196	4399	4495	4608
		11	E		2872	2776	2874	2840	2760	2783	2742	2790	2806	2747	2788	2678	2728	2766	2770	2785	2788	2784	2776	2803	2750	2922	2885	2779	2848	2910	2908	2974	2977	3094	3149	3150	3296	3335	3414	3488	3645	3864	3920	4101	4130	4410	4634	4702	4868
		12	E		1591	1610	1630	1630	1587	1650	1596	1569	1595	1540	1603	1603	1579	1619	1542	1605	1604	1534	1562	1548	1570	1574	1522	1578	1518	1590	1591	1526	1595	1522	1557	1542	1598	1552	1582	1552	1555	1562	1581	1550	1542	1517	1571	1560	1609
		1	F		1731	1776	1667	1680	1797	1708	1673	1767	1702	1668	1692	1692	1713	1697	1667	1666	1646	1682	1722	1718	1671	1675	1618	1706	1640	1687	1690	1630	1679	1674	1673	1668	1649	1644	1690	1621	1705	1706	1657	1643	1651	1672	1647	1642	1674
Exclusive receiver		2	F	C6=2.500000;C12=25000.000000	2818	2856	2830	2931	2819	2894	2769	2800	2834	2836	2804	2852	2810	2810	2759	2872	2860	2897	2767	2724	2867	2867	2901	2828	2924	2957	2939	2946	3057	3042	3139	3133	3272	3272	3492	3566	3651	3797	3920	4020	4094	4406	4544	4710	4756
Exclusive receiver		3	F	C6=2.500000;C12=2500.000000	2899	2882	2856	2856	2790	2823	2803	2755	2810	2772	2853	2829	2790	2881	2814	2866	2771	2729	2824	2860	2899	2902	2902	2774	2973	2954	2958	2997	3070	3062	3108	3166	3286	3280	3420	3424	3584	3743	3836	4031	4194	4326	4482	4571	4737
Exclusive receiver		4	F	C6=2.500000;C12=250.000000	2876	2931	2878	2808	2775	2749	2839	2809	2812	2736	2709	2776	2821	2842	2784	2700	2819	2751	2754	2801	2821	2811	2794	2942	2878	2818	2919	2983	3048	3058	3125	3096	3228	3345	3327	3581	3577	3623	3811	4038	4189	4208	4485	4665	4803
Exclusive receiver		5	F	C6=2.500000;C12=25.000000	2968	2899	2853	2885	2751	2849	2849	2813	2748	2727	2831	2768	2820	2791	2764	2810	2871	2807	2812	2794	2772	2778	2896	2894	2891	2890	2924	2993	3002	3076	3133	3228	3237	3440	3402	3548	3721	3831	3912	4166	4267	4439	4645	4760	4956
Exclusive receiver		6	F	C6=2.500000;C12=2.500000	2948	2881	2928	2846	2855	2803	2791	2850	2762	2837	2850	2766	2784	2757	2763	2786	2864	2884	2868	2870	2902	2863	2879	2894	2868	2969	2988	3021	2985	3144	3171	3192	3300	3382	3480	3647	3742	3917	4042	4130	4330	4588	4688	4893	5154
Exclusive receiver		7	F	C6=2.500000	2907	2915	2932	2860	2874	2844	2718	2788	2827	2774	2812	2821	2825	2836	2822	2808	2737	2766	2891	2882	2788	2888	2886	2943	2930	3006	2959	3006	3101	3189	3244	3274	3403	3505	3607	3627	3810	3929	4127	4283	4388	4563	4808	4961	5179
		8	F		2811	2874	2837	2890	2847	2808	2853	2817	2817	2754	2774	2840	2820	2765	2804	2772	2813	2876	2800	2794	2810	2838	2869	2824	2902	2920	3038	2925	2908	2979	3064	3133	3190	3202	3322	3388	3520	3640	3691	3854	3936	4130	4261	4400	4586
		9	F		2912	2814	2905	2819	2880	2811	2757	2810	2741	2805	2792	2740	2786	2814	2816	2763	2702	2781	2763	2710	2816	2896	2830	2883	2849	2857	2796	2910	2965	2960	3041	3098	3127	3221	3298	3436	3540	3560	3690	3848	3927	4093	4258	4364	4561
		10	F		2909	2736	2833	2773	2818	2746	2839	2726	2761	2758	2856	2696	2798	2768	2831	2750	2740	2825	2810	2784	2749	2864	2786	2740	2855	2914	2850	2936	3044	3054	3028	3113	3136	3210	3305	3351	3540	3636	3688	3952	3942	4120	4270	4418	4658
		11	F		2817	2797	2806	2798	2696	2760	2716	2745	2781	2787	2786	2798	2762	2790	2796	2778	2755	2841	2784	2712	2723	2804	2816	2869	2858	2932	2867	2936	2980	3039	3052	3180	3236	3292	3400	3366	3569	3701	3786	3986	4095	4291	4482	4798	4822
		12	F		1696	1662	1659	1596	1569	1556	1619	1638	1642	1559	1604	1541	1578	1592	1611	1634	1582	1590	1563	1572	1570	1610	1598	1606	1593	1582	1559	1577	1529	1565	1575	1592	1581	1510	1564	1621	1554	1543	1538	1550	1588	1549	1598	1571	1552
		1	G		1735	1724	1707	1681	1679	1736	1754	1699	1655	1712	1648	1613	1666	1712	1660	1622	1707	1708	1685	1688	1725	1664	1681	1724	1699	1700	1676	1692	1710	1714	1669	1709	1688	1636	1697	1670	1718	1645	1677	1668	1713	1690	1679	1644	1677
Exclusive receiver		2	G	C12=25000.000000	2878	2947	2845	2895	2812	2839	2816	2810	2846	2786	2837	2798	2790	2811	2795	2800	2791	2910	2815	2877	2924	2922	2941	2908	2895	2956	3034	2983	2991	3105	3100	3104	3370	3300	3425	3535	3644	3709	3800	4031	4175	4319	4420	4674	4776
Exclusive receiver		3	G	C12=2500.000000	2974	2855	2872	2866	2810	2792	2814	2757	2819	2764	2856	2808	2800	2761	2782	2778	2781	2781	2914	2774	2844	2891	2853	2871	2882	2989	2894	2950	3045	3106	3160	3084	3190	3387	3370	3516	3544	3670	3902	4023	4150	4233	4444	4538	4655
Exclusive receiver		4	G	C12=250.000000	2876	2822	2894	2892	2843	2756	2870	2850	2778	2719	2779	2744	2870	2761	2805	2736	2770	2765	2844	2847	2824	2757	2892	2868	2926	2895	2910	3000	2941	3058	3105	3118	3298	3271	3412	3455	3578	3656	3775	4027	4240	4304	4420	4643	4804
Exclusive receiver		5	G	C12=25.000000	2908	2879	2841	2818	2801	2835	2786	2741	2802	2846	2783	2825	2791	2766	2749	2829	2718	2796	2842	2798	2903	2834	2845	2862	2857	2883	2992	3012	3047	3064	3108	3158	3262	3350	3422	3538	3735	3842	3889	4040	4240	4390	4616	4759	4911
Exclusive receiver		6	G	C12=2.500000	2944	2926	2850	2864	2823	2803	2902	2858	2820	2816	2791	2726	2852	2828	2869	2778	2790	2788	2829	2846	2772	2920	2919	2809	2907	2882	2970	2961	2980	3123	3179	3212	3410	3412	3539	3545	3828	3892	3998	4156	4354	4612	4656	4901	5026
Exclusive receiver		7	G		2900	2924	2870	2863	2906	2820	2893	2887	2886	2824	2833	2875	2823	2838	2850	2854	2892	2929	2841	2881	2882	2892	2878	2909	2924	2928	3038	3080	3063	3188	3174	3272	3390	3483	3514	3703	3736	3918	4028	4198	4334	4438	4758	4884	5050
		8	G		2841	2836	2874	2847	2822	2750	2757	2798	2782	2825	2754	2781	2794	2796	2767	2771	2768	2761	2821	2755	2822	2853	2852	2900	2863	2851	2859	2950	3022	3112	3133	3093	3162	3248	3337	3422	3527	3710	3634	3812	4000	4054	4344	4443	4450
		9	G		2882	2853	2843	2889	2857	2802	2776	2774	2779	2686	2812	2822	2822	2728	2834	2831	2875	2846	2778	2879	2830	2872	2840	2760	2893	2940	2935	2970	2946	3066	3098	3012	3098	3241	3288	3413	3481	3558	3678	3752	3899	4046	4245	4349	4536
		10	G		2878	2862	2797	2756	2838	2827	2830	2834	2751	2752	2784	2806	2806	2811	2802	2749	2710	2849	2800	2890	2816	2858	2793	2876	2911	2878	2937	2960	2994	3045	3114	3161	3177	3202	3361	3381	3474	3557	3740	3822	3880	3990	4338	4403	4510
		11	G		2940	2873	2886	2830	2870	2790	2813	2823	2884	2794	2862	2864	2838	2874	2826	2814	2806	2825	2872	2902	2885	2843	2879	2909	2930	3051	3002	3026	3004	3149	3124	3175	3331	3399	3514	3568	3636	3850	3838	3963	4212	4234	4526	4703	4833
		12	G		1715	1590	1592	1659	1654	1558	1584	1686	1608	1573	1574	1596	1588	1571	1600	1577	1538	1609	1583	1547	1627	1543	1550	1571	1618	1581	1610	1554	1586	1566	1554	1630	1566	1524	1602	1561	1540	1588	1539	1542	1550	1523	1531	1616	1545
		1	H		1746	1725	1809	1734	1702	1688	1704	1684	1692	1711	1685	1686	1640	1656	1732	1669	1682	1702	1698	1725	1678	1730	1626	1640	1697	1652	1657	1628	1613	1676	1590	1607	1604	1613	1631	1604	1592	1673	1598	1590	1620	1662	1601	1628	1629
		2	H		1648	1698	1674	1684	1698	1641	1634	1652	1694	1644	1625	1630	1666	1636	1586	1611	1622	1668	1576	1627	1654	1615	1638	1645	1637	1630	1642	1685	1632	1607	1626	1627	1638	1624	1627	1621	1599	1635	1622	1570	1602	1577	1631	1551	1586
		3	H		1668	1693	1763	1704	1703	1610	1712	1670	1621	1616	1643	1643	1674	1640	1632	1639	1666	1663	1622	1682	1612	1583	1632	1601	1572	1614	1602	1585	1609	1621	1608	1636	1596	1627	1608	1588	1594	1554	1583	1594	1573	1570	1633	1577	1623
		4	H		1659	1660	1728	1636	1632	1655	1646	1610	1592	1604	1636	1621	1638	1576	1661	1630	1598	1587	1646	1622	1630	1606	1580	1593	1642	1629	1642	1594	1533	1619	1623	1579	1548	1551	1566	1635	1616	1599	1565	1609	1598	1621	1660	1585	1638
		5	H		1655	1649	1608	1655	1601	1708	1617	1665	1615	1560	1551	1603	1606	1564	1567	1572	1567	1637	1616	1590	1590	1572	1545	1564	1594	1595	1625	1599	1562	1572	1589	1636	1634	1538	1556	1590	1557	1593	1543	1562	1589	1586	1640	1516	1572
		6	H		1769	1644	1585	1633	1580	1633	1629	1633	1596	1586	1614	1590	1608	1630	1614	1608	1596	1615	1593	1618	1619	1630	1609	1583	1549	1550	1592	1595	1632	1644	1582	1588	1610	1606	1580	1570	1605	1591	1555	1628	1603	1597	1584	1604	1584
		7	H		1597	1648	1628	1636	1659	1615	1592	1646	1652	1549	1577	1619	1656	1654	1554	1573	1613	1576	1567	1591	1589	1607	1581	1562	1536	1599	1563	1614	1584	1546	1606	1582	1607	1638	1608	1572	1554	1614	1568	1565	1590	1608	1574	1530	1574
		8	H		1674	1598	1588	1612	1622	1613	1641	1601	1608	1630	1637	1568	1627	1595	1584	1560	1572	1586	1552	1648	1550	1619	1569	1606	1537	1583	1575	1548	1571	1584	1574	1587	1616	1566	1612	1531	1641	1552	1581	1604	1559	1520	1586	1593	1580
		9	H		1609	1601	1581	1644	1624	1618	1614	1546	1598	1602	1575	1656	1587	1603	1600	1562	1548	1606	1597	1572	1603	1537	1590	1572	1614	1568	1582	1636	1532	1586	1516	1610	1582	1588	1650	1584	1565	1596	1540	1588	1579	1562	1587	1641	1550
		10	H		1712	1617	1616	1656	1547	1593	1572	1590	1568	1561	1515	1603	1556	1541	1590	1561	1582	1584	1604	1587	1516	1586	1517	1588	1575	1596	1526	1573	1548	1571	1567	1552	1552	1586	1565	1585	1578	1564	1549	1620	1602	1602	1571	1595	1559
		11	H		1675	1645	1604	1599	1624	1640	1582	1564	1617	1557	1582	1634	1576	1651	1610	1600	1598	1637	1516	1552	1579	1602	1577	1611	1601	1568	1586	1566	1569	1557	1566	1526	1567	1628	1547	1579	1549	1485	1600	1549	1568	1556	1542	1577	1568
		12	H		1630	1658	1582	1580	1566	1597	1554	1580	1603	1574	1630	1596	1615	1610	1568	1559	1542	1558	1572	1622	1570	1579	1578	1598	1579	1566	1602	1590	1552	1560	1588	1545	1596	1579	1507	1623	1558	1558	1597	1541	1572	1557	1586	1559	1560
[truncated: 455 more columns]

## Sheet: Fig S11a3
Content	Colony	Well Col	Well Row	Content	ECFP	ECFP	ECFP	ECFP	ECFP	ECFP	ECFP	ECFP	ECFP	ECFP	ECFP	ECFP	ECFP	ECFP	ECFP	ECFP	ECFP	ECFP	ECFP	ECFP	ECFP	ECFP	ECFP	ECFP	ECFP	ECFP	ECFP	ECFP	ECFP	ECFP	ECFP	ECFP	ECFP	ECFP	ECFP	ECFP	ECFP	ECFP	ECFP	ECFP	ECFP	ECFP	ECFP	ECFP	ECFP
					0.0402778	0.205556	0.372222	0.538889	0.706389	0.873056	1.04	1.20583	1.3725	1.53917	1.70667	1.8725	2.04	2.20667	2.37361	2.54028	2.70694	2.87278	3.03972	3.20694	3.37389	3.53972	3.70722	3.87389	4.04056	4.20722	4.37389	4.54056	4.7075	4.87333	5.04083	5.2075	5.37444	5.54083	5.70694	5.87444	6.04111	6.20778	6.37444	6.54028	6.70722	6.87472	7.04139	7.20806	7.37389
		1	A		1440	1437	1426	1422	1452	1417	1447	1430	1393	1364	1416	1403	1450	1419	1422	1397	1390	1399	1404	1382	1472	1436	1403	1438	1418	1365	1397	1385	1353	1398	1461	1426	1407	1393	1386	1390	1347	1411	1364	1394	1380	1422	1408	1473	1415
		2	A		1468	1446	1448	1414	1439	1414	1464	1399	1480	1423	1406	1471	1482	1516	1403	1457	1440	1439	1477	1428	1402	1477	1458	1396	1409	1406	1407	1429	1427	1374	1394	1427	1412	1431	1402	1380	1402	1442	1422	1424	1423	1432	1345	1424	1437
		3	A		1469	1468	1463	1532	1433	1430	1469	1411	1455	1525	1444	1392	1456	1416	1477	1441	1445	1447	1446	1436	1415	1440	1417	1434	1467	1450	1462	1427	1394	1401	1378	1388	1399	1406	1459	1470	1411	1440	1394	1411	1419	1460	1410	1408	1440
		4	A		1464	1450	1442	1405	1475	1423	1439	1472	1423	1425	1413	1408	1421	1422	1436	1453	1452	1455	1421	1378	1423	1404	1436	1386	1407	1470	1366	1415	1436	1426	1356	1398	1391	1429	1427	1377	1417	1377	1454	1417	1366	1412	1423	1411	1412
		5	A		1446	1456	1475	1492	1482	1430	1440	1429	1471	1423	1482	1478	1394	1419	1440	1439	1473	1476	1479	1437	1445	1442	1440	1400	1372	1401	1363	1427	1414	1439	1398	1408	1422	1447	1429	1361	1386	1434	1470	1480	1434	1508	1398	1431	1405
		6	A		1425	1447	1455	1393	1465	1356	1436	1402	1385	1354	1403	1408	1380	1394	1435	1342	1380	1366	1394	1351	1407	1407	1374	1390	1383	1363	1444	1362	1434	1418	1373	1392	1386	1328	1428	1476	1394	1455	1445	1402	1372	1412	1330	1390	1425
		7	A		1422	1406	1407	1472	1445	1428	1437	1378	1370	1424	1416	1436	1418	1414	1399	1384	1401	1438	1359	1343	1438	1426	1406	1384	1411	1426	1417	1429	1428	1382	1409	1406	1440	1371	1388	1407	1399	1421	1356	1361	1379	1388	1373	1385	1358
		8	A		1439	1508	1421	1415	1442	1414	1432	1432	1433	1371	1460	1422	1473	1376	1401	1381	1412	1385	1396	1404	1456	1473	1387	1350	1444	1348	1449	1350	1417	1390	1393	1393	1371	1439	1394	1391	1434	1475	1409	1425	1396	1409	1411	1401	1467
		9	A		1468	1472	1451	1454	1465	1421	1472	1458	1502	1438	1432	1508	1446	1427	1456	1409	1406	1406	1420	1411	1458	1452	1438	1416	1372	1373	1432	1505	1417	1396	1409	1380	1438	1446	1379	1362	1404	1392	1384	1398	1416	1414	1438	1426	1411
		10	A		1409	1447	1418	1426	1419	1422	1434	1421	1409	1376	1398	1368	1409	1387	1425	1392	1442	1425	1396	1352	1384	1452	1384	1437	1401	1522	1462	1360	1398	1467	1426	1374	1400	1477	1416	1363	1390	1448	1475	1394	1346	1408	1403	1399	1391
		11	A		1449	1435	1442	1432	1426	1468	1474	1470	1432	1445	1471	1484	1437	1477	1424	1413	1448	1396	1427	1419	1423	1438	1436	1429	1405	1451	1374	1457	1458	1498	1400	1421	1428	1453	1435	1415	1485	1401	1428	1430	1400	1402	1402	1382	1407
		12	A		1375	1369	1403	1443	1411	1424	1456	1344	1420	1395	1492	1418	1394	1382	1410	1387	1397	1376	1389	1351	1397	1405	1422	1391	1380	1360	1362	1416	1395	1468	1398	1360	1349	1370	1402	1429	1372	1421	1358	1364	1413	1400	1348	1326	1360
		1	B		1423	1441	1464	1449	1443	1463	1441	1432	1447	1450	1439	1414	1430	1382	1421	1430	1440	1426	1462	1435	1450	1414	1401	1422	1415	1402	1472	1431	1383	1460	1456	1423	1460	1464	1459	1396	1436	1402	1415	1371	1411	1438	1421	1338	1378
		2	B		6702	6468	6432	6396	6505	6739	6874	6972	7147	7178	7322	7451	7433	7609	7744	7820	7838	7990	8140	8139	8280	8480	8287	8382	8640	8713	8822	8748	9034	9178	9204	9135	9192	9381	9435	9510	9524	9552	9738	9788	9933	9809	9940	9986	10241
		3	B		3285	3289	3556	3726	3810	4042	4108	4222	4256	4330	4611	4620	4707	4682	4810	4798	4834	4786	4734	4840	4960	4918	4848	4900	4949	4975	5022	5090	5077	5133	5036	5073	5044	5143	5127	5142	5141	5181	5172	5180	5192	5140	5214	5307	5233
		4	B		3072	3110	3034	3030	2954	3000	3005	3042	2954	3043	3024	3048	3066	3098	3028	3084	3100	3089	3178	3255	3228	3388	3330	3449	3504	3608	3799	3854	3855	3993	4176	4376	4578	4890	5167	5562	5898	6554	7107	7967	8986	9789	11202	12407	13610
		5	B		2602	2610	2613	2581	2628	2571	2490	2488	2508	2588	2507	2518	2518	2598	2516	2560	2504	2593	2525	2524	2483	2532	2571	2506	2533	2515	2550	2536	2516	2507	2600	2584	2521	2539	2506	2621	2502	2490	2516	2475	2580	2520	2549	2540	2486
Exclusive receiver		6	B	C6=25000.000000;C12=25000.000000	3129	3022	2998	2918	2976	2935	2914	3007	2957	2910	2926	3018	2975	2990	3049	3015	2950	3054	3035	3114	3073	3188	3230	3261	3404	3476	3589	3635	3872	4042	4176	4532	4905	5160	5749	6336	6910	7605	8424	9522	11016	12272	14030	16155	18797
Exclusive receiver		7	B	C6=25000.000000;C12=2500.000000	3045	2995	2949	3004	2953	2930	3031	2948	2986	2982	2953	2937	2943	3008	3116	2998	2994	3037	3129	3086	3150	3277	3232	3334	3424	3652	3620	3804	4030	4325	4509	4823	5125	5683	6138	6796	7433	8127	9131	10298	11566	13178	14918	16936	19360
Exclusive receiver		8	B	C6=25000.000000;C12=250.000000	3100	3140	3048	3003	2966	3028	3050	2972	3064	2976	2955	3050	3074	3158	3150	3030	3122	3097	3081	3098	3290	3298	3326	3312	3449	3584	3703	3985	4101	4433	4644	4904	5304	5750	6196	6880	7518	8361	9224	10213	11753	13019	14706	16661	19132
Exclusive receiver		9	B	C6=25000.000000;C12=25.000000	3161	3089	3025	2985	2989	3064	3012	3075	3069	2938	3022	2996	3036	2994	3078	3078	3099	3115	3126	3163	3232	3241	3418	3450	3456	3620	3728	3979	4122	4415	4580	4993	5472	5981	6424	7028	7692	8592	9652	10621	12106	13681	15364	17585	19788
Exclusive receiver		10	B	C6=25000.000000;C12=2.500000	3087	3142	3062	2956	2972	2971	3081	3008	2961	3022	3018	3014	3118	2979	3114	3042	2958	3107	3141	3264	3157	3231	3326	3416	3529	3573	3692	3997	4162	4387	4586	5002	5425	5926	6343	7094	7812	8746	9645	10923	12222	13919	15616	17768	20263
Exclusive receiver		11	B	C6=25000.000000;C12=0.250000	3179	3022	3115	3046	3007	2960	2977	2980	3031	2980	3005	2961	3051	3024	3013	3046	3044	3073	3168	3115	3208	3335	3338	3403	3455	3592	3699	3911	4153	4328	4682	5067	5419	5837	6384	7050	7766	8639	9774	10966	12239	13950	15639	17892	20066
		12	B		1411	1401	1444	1457	1408	1481	1488	1367	1398	1328	1421	1446	1414	1406	1419	1356	1424	1436	1373	1409	1418	1467	1402	1445	1395	1433	1392	1380	1400	1416	1390	1437	1362	1473	1364	1412	1356	1373	1394	1418	1412	1376	1365	1452	1365
		1	C		1458	1458	1428	1436	1412	1428	1412	1409	1448	1464	1447	1366	1427	1379	1426	1415	1404	1422	1446	1421	1399	1438	1394	1422	1416	1390	1354	1450	1439	1394	1406	1402	1370	1414	1418	1426	1384	1415	1426	1400	1376	1390	1412	1386	1382
		2	C		3324	3272	3325	3402	3491	3514	3688	3816	4112	4119	4267	4496	4660	4782	5070	5102	5266	5549	5645	5799	5837	6106	6310	6340	6596	6850	6805	6962	7062	7226	7474	7639	7749	7814	7889	7918	7958	8090	8202	8291	8343	8413	8799	8691	8697
		3	C		2266	2263	2206	2203	2230	2259	2249	2235	2265	2218	2198	2310	2307	2313	2341	2223	2365	2278	2270	2331	2361	2274	2359	2352	2327	2360	2328	2392	2357	2330	2400	2377	2467	2469	2387	2478	2399	2386	2449	2475	2434	2515	2490	2472	2475
		4	C		3054	2994	2946	3001	2942	2954	2917	2969	2878	2914	2960	2905	2980	2919	3032	3010	2981	2966	2987	2986	3008	3031	3054	2979	3048	3077	3038	3118	3209	3195	3305	3312	3488	3528	3593	3788	3786	3959	3958	4116	4238	4444	4556	4693	4889
		5	C		2554	2549	2542	2509	2557	2512	2529	2558	2541	2504	2498	2462	2513	2472	2437	2438	2531	2477	2550	2498	2544	2455	2489	2530	2441	2502	2601	2508	2466	2549	2524	2505	2508	2527	2493	2506	2519	2533	2432	2568	2490	2530	2522	2508	2411
Exclusive receiver		6	C	C6=2500.000000;C12=25000.000000	3035	3020	3004	2929	2954	3042	2904	2875	2899	2998	2879	2937	2906	2951	2931	2929	2981	2984	3000	3032	3022	3034	3000	2973	2988	3088	3089	3200	3153	3150	3230	3315	3398	3411	3554	3604	3741	3817	3904	3960	4225	4312	4510	4716	4795
Exclusive receiver		7	C	C6=2500.000000;C12=2500.000000	3140	3106	3051	2974	2970	2984	3012	3035	3016	2961	2955	3007	3040	3054	3034	3022	3047	3018	3088	3058	3076	3180	3152	3258	3320	3353	3449	3570	3694	3925	4111	4167	4520	4769	5011	5492	5795	6390	6978	7777	8610	9861	10974	12600	14307
Exclusive receiver		8	C	C6=2500.000000;C12=250.000000	3012	3002	3048	3010	2955	2988	2934	2947	2905	2944	2956	2954	2930	2942	2935	2974	3004	3031	3008	2977	3076	3139	3198	3170	3318	3404	3571	3620	3788	3887	4253	4382	4718	5101	5418	5998	6568	7099	7765	8872	9758	11012	12462	14424	16304
Exclusive receiver		9	C	C6=2500.000000;C12=25.000000	3131	3073	2992	3067	2984	2942	3004	2939	2911	3004	2956	2908	3012	2936	2957	2923	3002	2961	3006	3085	3103	3178	3188	3340	3311	3400	3532	3673	3873	4042	4242	4538	4913	5176	5651	6192	6696	7552	8286	9150	10434	11676	13367	15313	17246
Exclusive receiver		10	C	C6=2500.000000;C12=2.500000	3064	3063	3050	2982	2943	2963	3019	2926	2937	2996	2996	3014	2929	3031	3022	3067	3087	3105	3028	3152	3168	3238	3262	3340	3362	3480	3636	3746	3836	4100	4326	4544	4988	5210	5827	6339	6859	7637	8454	9582	10621	12272	14012	15713	17964
Exclusive receiver		11	C	C6=2500.000000;C12=0.250000	3024	2956	3024	2992	3045	2953	2983	2996	2936	3062	2966	3017	3062	3032	3010	2938	2986	3048	3115	3184	3154	3171	3243	3301	3396	3523	3529	3762	3866	4055	4328	4631	4950	5352	5700	6314	6948	7618	8446	9484	10525	12196	13723	15694	17918
		12	C		1432	1426	1471	1416	1407	1379	1434	1382	1402	1369	1380	1382	1422	1436	1396	1430	1438	1386	1388	1426	1376	1467	1368	1376	1412	1374	1382	1350	1370	1361	1379	1403	1360	1332	1386	1387	1360	1413	1369	1370	1334	1369	1416	1410	1396
		1	D		1405	1396	1401	1522	1405	1426	1390	1421	1441	1450	1369	1376	1364	1385	1416	1390	1404	1388	1437	1488	1415	1388	1443	1396	1333	1403	1388	1391	1397	1428	1406	1383	1404	1422	1343	1346	1395	1395	1436	1374	1393	1416	1386	1391	1369
		2	D		2540	2579	2576	2526	2522	2564	2501	2450	2524	2476	2479	2522	2593	2487	2508	2509	2430	2503	2518	2477	2493	2479	2446	2531	2431	2488	2522	2484	2508	2557	2485	2500	2471	2465	2498	2458	2565	2506	2500	2458	2478	2560	2513	2512	2493
		3	D		4596	4635	4836	4902	5116	5285	5337	5549	5483	5754	5674	5619	5722	5756	5750	5798	5744	5812	5899	5885	5839	5910	5923	6032	6002	5986	6208	6047	6122	6227	6272	6286	6252	6296	6500	6275	6408	6357	6450	6413	6522	6380	6686	6560	6613
		4	D		3103	3066	3003	2998	3036	2961	2987	2992	3030	3085	3049	3005	3071	3138	3122	3115	3026	3169	3157	3187	3206	3224	3235	3383	3396	3404	3502	3567	3683	3787	3923	4036	4064	4425	4446	4692	4981	5266	5682	5974	6664	7480	8177	8922	9791
		5	D		2575	2539	2577	2511	2570	2492	2489	2434	2512	2469	2470	2455	2406	2486	2491	2370	2434	2534	2484	2538	2563	2557	2384	2429	2488	2484	2524	2521	2434	2437	2441	2555	2555	2482	2536	2448	2479	2434	2539	2433	2458	2486	2457	2573	2498
Exclusive receiver		6	D	C6=250.000000;C12=25000.000000	3029	3055	2974	2951	2946	2996	2913	2992	2992	2925	2906	2930	3007	2947	3002	2967	2954	2929	3019	3047	2993	3002	3059	3055	3036	3082	3094	3128	3196	3108	3287	3247	3264	3326	3458	3510	3575	3726	3743	3852	4047	4115	4292	4328	4493
Exclusive receiver		7	D	C6=250.000000;C12=2500.000000	3037	2962	3012	2929	3001	2953	2955	2950	2944	2910	2979	2957	2914	2913	2934	2948	2941	2937	2981	3024	2965	2982	2921	3046	2991	3078	3066	3096	3100	3154	3247	3310	3332	3380	3456	3483	3569	3703	3858	3960	4144	4188	4362	4474	4652
Exclusive receiver		8	D	C6=250.000000;C12=250.000000	3102	3000	2945	2886	2922	2932	2920	2994	2854	2944	2965	2879	2927	2975	2910	2891	2996	2966	3006	3025	3056	3000	3136	3260	3191	3198	3344	3395	3446	3482	3666	3858	4028	4273	4521	4874	5136	5575	6083	6585	7346	8125	9086	10386	11824
Exclusive receiver		9	D	C6=250.000000;C12=25.000000	2994	3024	2938	2988	2912	2898	2897	2857	2965	2881	2885	2964	2927	2971	2968	2915	2998	3024	2993	3086	3054	3099	3144	3218	3214	3322	3317	3542	3545	3667	3887	4011	4330	4574	4840	5312	5748	6107	6724	7415	8322	9380	10459	12058	14040
Exclusive receiver		10	D	C6=250.000000;C12=2.500000	3051	2958	2968	2972	2898	2964	2976	2952	2946	2926	2993	2999	3025	2957	2958	2997	2966	3021	3020	3087	3044	3128	3097	3125	3212	3356	3437	3535	3689	3659	3866	4167	4432	4710	5127	5401	5693	6389	7013	7833	8647	9692	11126	12558	14512
Exclusive receiver		11	D	C6=250.000000;C12=0.250000	2976	3004	3030	2965	2938	3058	3007	2899	2939	2938	2964	2992	2894	3048	2912	2940	2964	2985	3030	3063	3075	3111	3142	3259	3211	3225	3460	3601	3718	3800	3997	4160	4465	4715	5163	5487	5859	6494	7064	7880	8792	10101	11423	12937	14882
		12	D		1443	1411	1458	1449	1447	1394	1398	1379	1438	1387	1432	1442	1420	1362	1399	1387	1422	1426	1424	1429	1409	1382	1413	1380	1431	1399	1428	1398	1370	1421	1397	1411	1384	1422	1392	1347	1374	1362	1388	1422	1376	1356	1399	1374	1421
		1	E		1433	1451	1364	1429	1417	1411	1371	1409	1381	1434	1363	1420	1381	1424	1379	1351	1418	1413	1414	1352	1390	1365	1357	1344	1404	1359	1391	1392	1418	1315	1386	1355	1356	1372	1352	1374	1410	1396	1327	1370	1369	1405	1401	1375	1386
		2	E		2512	2522	2474	2503	2558	2536	2513	2486	2410	2530	2502	2498	2494	2543	2531	2434	2512	2491	2519	2583	2553	2546	2464	2509	2540	2528	2506	2473	2496	2525	2572	2538	2427	2535	2524	2496	2508	2556	2513	2529	2483	2530	2510	2517	2436
		3	E		2505	2508	2539	2607	2562	2548	2528	2522	2491	2548	2511	2500	2464	2530	2490	2536	2572	2500	2500	2536	2530	2489	2514	2458	2490	2487	2479	2476	2489	2516	2425	2445	2499	2490	2425	2559	2510	2513	2538	2498	2500	2557	2520	2526	2576
		4	E		3058	3051	3044	3073	2960	3065	2969	2973	3078	2986	3144	3092	3090	3103	3142	3156	3160	3208	3211	3328	3387	3346	3498	3517	3564	3734	3870	3889	4045	4122	4373	4664	4816	5051	5345	5783	6462	6998	7726	8671	9674	10924	12069	13449	14706
		5	E		2566	2620	2590	2576	2506	2537	2475	2513	2570	2541	2560	2444	2516	2504	2507	2493	2400	2503	2467	2486	2500	2575	2459	2481	2501	2469	2504	2504	2517	2422	2493	2453	2507	2457	2486	2425	2478	2470	2529	2488	2405	2481	2448	2520	2439
Exclusive receiver		6	E	C6=25.000000;C12=25000.000000	3067	3003	2975	2961	2889	2992	2945	2955	2946	2846	2980	2935	2917	2949	2982	2921	2956	2902	2926	2929	2926	3010	3016	3008	2958	3018	3091	3059	3034	3262	3180	3208	3278	3312	3396	3492	3599	3647	3654	3783	3950	3980	4136	4390	4508
Exclusive receiver		7	E	C6=25.000000;C12=2500.000000	2964	2994	2956	2977	2960	2988	2938	2854	2843	2925	2914	2959	2911	2991	2926	2926	2924	2908	2947	2922	2922	2980	2946	2977	3013	3015	3118	3100	3020	3188	3076	3194	3260	3293	3440	3363	3547	3613	3672	3852	3891	4020	4213	4308	4451
Exclusive receiver		8	E	C6=25.000000;C12=250.000000	3054	3036	3086	2977	3027	3038	2947	2933	2946	2994	2906	2959	3099	2969	3022	2901	2990	2944	2972	3019	3032	3020	3008	3058	2998	3060	3085	3103	3152	3162	3249	3191	3300	3332	3443	3509	3552	3682	3841	3930	4001	4182	4333	4431	4508
Exclusive receiver		9	E	C6=25.000000;C12=25.000000	3028	2994	2983	2918	2966	2880	3005	2932	2916	2956	2999	2898	3013	2955	2954	2955	2940	2930	2990	3037	2921	2999	3062	3004	3075	3058	3120	3122	3148	3198	3278	3268	3330	3324	3500	3584	3699	3733	3866	4070	4102	4298	4502	4716	4956
Exclusive receiver		10	E	C6=25.000000;C12=2.500000	3065	2962	2979	2961	2976	2914	3009	2878	2950	2850	2909	2896	2925	2898	2910	2960	2928	2964	2916	3008	2961	3064	2998	3045	3094	3098	3254	3193	3270	3297	3316	3378	3561	3632	3764	3847	4054	4213	4560	4706	5088	5517	5938	6491	7029
Exclusive receiver		11	E	C6=25.000000;C12=0.250000	3051	3038	3048	2984	2965	3007	2953	2878	2991	2920	2958	2958	2961	2978	2970	2914	2960	2962	3050	3087	3063	3160	3000	3013	3096	3138	3160	3220	3215	3343	3410	3472	3578	3710	3798	4006	4083	4378	4551	4918	5310	5692	6104	6657	7296
		12	E		1409	1443	1409	1420	1395	1449	1418	1421	1395	1380	1398	1406	1385	1318	1342	1390	1350	1370	1323	1387	1371	1392	1424	1395	1403	1369	1376	1363	1398	1404	1387	1401	1404	1394	1429	1363	1363	1419	1383	1417	1383	1358	1361	1374	1410
		1	F		1362	1425	1437	1428	1409	1428	1354	1414	1404	1437	1397	1402	1432	1390	1409	1405	1346	1386	1416	1366	1335	1342	1461	1380	1409	1392	1376	1391	1316	1368	1349	1356	1413	1385	1362	1413	1351	1331	1312	1361	1363	1394	1398	1386	1301
		2	F		2566	2540	2559	2580	2546	2560	2531	2601	2560	2504	2484	2564	2546	2452	2532	2512	2509	2517	2537	2462	2562	2547	2546	2553	2486	2508	2464	2513	2516	2500	2468	2497	2586	2558	2486	2570	2558	2500	2488	2555	2548	2466	2538	2534	2527
		3	F		2569	2635	2572	2617	2666	2609	2642	2617	2613	2614	2613	2568	2586	2610	2585	2576	2600	2580	2528	2560	2528	2580	2590	2634	2632	2599	2530	2591	2541	2529	2550	2604	2642	2586	2590	2634	2583	2563	2538	2553	2560	2541	2593	2470	2547
		4	F		3022	3046	2996	2978	2930	2944	3012	3029	2975	2953	2910	3047	2943	2992	3024	2991	3006	3070	3064	3015	3077	3038	3076	3044	3228	3203	3140	3179	3217	3216	3392	3431	3532	3544	3654	3702	3785	3994	4098	4131	4321	4408	4681	4774	4945
		5	F		2534	2462	2487	2546	2506	2504	2474	2445	2534	2495	2546	2464	2504	2518	2519	2527	2547	2501	2475	2497	2492	2501	2481	2401	2486	2498	2474	2502	2491	2466	2448	2502	2553	2416	2471	2523	2472	2486	2528	2504	2422	2538	2391	2507	2518
Exclusive receiver		6	F	C6=2.500000;C12=25000.000000	3072	2992	2906	2940	2980	2902	2953	2937	2887	2935	2945	2920	2873	2994	2934	2991	2929	2988	2951	2999	3058	2966	2994	3004	3045	3059	3188	3094	3134	3120	3194	3210	3266	3373	3382	3410	3545	3675	3675	3750	3934	4058	4188	4308	4448
Exclusive receiver		7	F	C6=2.500000;C12=2500.000000	3038	3060	3001	2976	2932	2960	2948	2972	2880	2885	2926	2912	3039	2947	2954	2881	2968	3053	2994	2995	2915	2998	2949	3051	3090	3013	3069	3011	3069	3084	3122	3241	3290	3293	3304	3422	3539	3594	3744	3779	3963	3994	4110	4234	4371
Exclusive receiver		8	F	C6=2.500000;C12=250.000000	3054	3000	2941	2932	2903	2942	2860	2912	2843	2913	2936	2890	2925	2884	3006	2909	2896	2954	2907	2965	3032	2955	2892	2975	2978	3054	2994	3033	3036	3085	3125	3192	3194	3294	3366	3334	3446	3645	3699	3760	3808	4042	4055	4288	4428
Exclusive receiver		9	F	C6=2.500000;C12=25.000000	3048	2993	2981	2930	2976	2927	2910	2922	2831	2978	2902	2966	2936	2951	2924	2975	2946	2933	2997	2982	2978	2881	2887	2906	2982	3020	2994	3076	3066	3116	3189	3205	3272	3299	3380	3414	3527	3569	3702	3931	3960	4072	4259	4414	4446
Exclusive receiver		10	F	C6=2.500000;C12=2.500000	3074	2995	2972	2987	2921	2883	2831	2956	2891	2853	2869	2926	2880	2906	2887	2963	2922	2978	2935	2909	2917	3016	2981	3012	2994	2963	3053	3085	3038	3148	3190	3244	3300	3300	3422	3533	3643	3696	3728	3956	4145	4247	4420	4577	4653
Exclusive receiver		11	F	C6=2.500000;C12=0.250000	3056	3062	2941	2970	2930	2911	3006	2942	2946	2899	2933	2921	2912	2987	2982	2990	2990	3049	2938	2928	3013	3004	3044	3041	3035	3075	3067	3047	3167	3177	3166	3251	3381	3404	3420	3536	3690	3779	3869	4051	4238	4321	4498	4699	4782
		12	F		1440	1356	1401	1388	1403	1379	1393	1407	1414	1384	1380	1414	1452	1397	1358	1438	1437	1388	1370	1370	1402	1375	1387	1358	1369	1426	1441	1350	1392	1413	1389	1424	1420	1372	1428	1351	1378	1371	1349	1336	1418	1408	1374	1420	1374
		1	G		1463	1417	1427	1396	1377	1455	1421	1359	1372	1411	1423	1418	1402	1412	1372	1400	1398	1408	1366	1396	1404	1418	1374	1415	1392	1425	1372	1375	1365	1378	1406	1338	1360	1390	1387	1373	1389	1399	1353	1363	1344	1382	1376	1387	1386
		2	G		2580	2621	2575	2523	2532	2471	2561	2472	2479	2518	2526	2581	2482	2544	2549	2519	2498	2528	2447	2526	2459	2527	2482	2506	2484	2532	2471	2445	2488	2519	2485	2560	2458	2467	2490	2388	2474	2501	2540	2502	2519	2472	2480	2488	2436
		3	G		2497	2547	2501	2447	2557	2538	2451	2446	2457	2482	2474	2578	2564	2501	2442	2466	2558	2412	2454	2476	2521	2464	2484	2422	2543	2546	2505	2511	2478	2431	2460	2465	2490	2464	2538	2462	2453	2426	2456	2461	2482	2442	2425	2521	2486
		4	G		3142	3076	2952	3025	3035	2946	3084	2984	3049	3018	3045	3016	3045	3049	3064	3099	3091	3172	3204	3206	3192	3329	3309	3330	3443	3613	3598	3703	3832	3936	4192	4450	4642	4907	5367	5769	6146	6835	7820	8638	9902	11416	12940	14787	16551
		5	G		2486	2530	2493	2521	2397	2387	2437	2418	2364	2372	2439	2336	2362	2389	2365	2392	2390	2449	2444	2390	2440	2359	2374	2398	2386	2425	2409	2340	2408	2365	2363	2334	2444	2365	2334	2410	2402	2408	2315	2360	2356	2285	2398	2344	2344
Exclusive receiver		6	G	C12=25000.000000	2996	2976	2989	2934	2937	3058	2880	2958	2949	2911	2938	2940	2889	2938	2892	2959	2918	2953	2961	2976	3021	2993	3034	3020	3088	3038	3044	3128	3131	3081	3184	3146	3302	3274	3375	3428	3481	3585	3679	3771	3910	3944	4113	4252	4390
Exclusive receiver		7	G	C12=2500.000000	3011	2935	3031	2920	2987	2959	3010	2954	2937	2934	2860	2977	2920	2942	2992	2922	2877	2876	3009	2942	2954	3002	2975	3052	3045	3000	3044	3150	3158	3102	3106	3168	3216	3315	3368	3417	3401	3570	3665	3806	3856	4036	4102	4204	4314
Exclusive receiver		8	G	C12=250.000000	3072	2978	2920	2936	2981	2974	2943	2849	2978	2917	2982	2968	3016	2968	2888	2974	2956	3011	2926	3003	3000	3082	2955	2962	3031	2985	3012	3136	3152	3183	3155	3178	3260	3289	3331	3435	3528	3475	3743	3673	3873	3954	4190	4262	4379
Exclusive receiver		9	G	C12=25.000000	3166	3010	2971	2968	2944	2914	2899	2872	2910	2914	3014	2940	2944	2959	2972	2968	2945	2949	2886	2973	3042	3002	3021	3048	3023	3141	3077	3061	3048	3120	3181	3223	3266	3256	3437	3498	3416	3580	3726	3863	3945	4038	4217	4495	4557
Exclusive receiver		10	G	C12=2.500000	3101	2947	2976	2997	2880	2911	2938	2989	2884	2943	2938	2979	2923	2905	2898	2978	2882	2994	3009	2923	2921	2948	2919	3047	2953	3056	3178	3069	3120	3096	3262	3268	3140	3314	3392	3529	3626	3634	3814	3817	4086	4256	4387	4608	4581
Exclusive receiver		11	G	C12=0.250000	3110	3099	3058	2958	2886	2908	2983	3028	2922	2930	2851	2943	2983	2964	3034	2964	3011	3020	3023	3011	2992	2944	3056	3072	3022	3055	3110	3074	3160	3181	3246	3372	3341	3364	3456	3598	3636	3832	3930	3917	4148	4264	4483	4642	4639
		12	G		1437	1376	1435	1394	1436	1343	1474	1384	1402	1380	1413	1436	1415	1356	1364	1371	1368	1378	1413	1396	1380	1344	1346	1466	1356	1361	1438	1368	1381	1363	1340	1348	1406	1414	1406	1389	1399	1312	1382	1389	1352	1360	1313	1392	1356
		1	H		1406	1411	1423	1392	1421	1376	1436	1376	1404	1430	1402	1392	1397	1398	1387	1374	1343	1370	1378	1360	1425	1406	1397	1400	1420	1461	1406	1422	1376	1357	1410	1323	1380	1421	1398	1367	1320	1348	1404	1378	1382	1362	1384	1365	1360
		2	H		1376	1406	1414	1313	1412	1395	1345	1376	1376	1375	1445	1366	1365	1383	1374	1385	1426	1416	1330	1381	1374	1368	1363	1434	1398	1360	1404	1380	1386	1352	1397	1401	1343	1357	1413	1459	1426	1359	1397	1394	1345	1352	1432	1380	1381
		3	H		1387	1415	1371	1341	1382	1382	1418	1400	1336	1404	1404	1337	1411	1383	1365	1381	1329	1384	1319	1382	1370	1393	1415	1380	1370	1370	1358	1393	1310	1397	1402	1382	1358	1398	1325	1366	1332	1334	1336	1365	1320	1393	1368	1399	1350
		4	H		1395	1388	1402	1368	1383	1411	1447	1434	1358	1377	1408	1360	1381	1410	1396	1407	1391	1402	1411	1394	1405	1410	1443	1369	1367	1402	1395	1392	1332	1406	1451	1417	1378	1370	1363	1346	1375	1376	1410	1358	1390	1398	1364	1412	1351
		5	H		1345	1381	1369	1356	1372	1363	1454	1398	1384	1341	1415	1367	1418	1404	1373	1348	1360	1288	1349	1389	1405	1380	1377	1350	1361	1373	1336	1364	1333	1373	1388	1390	1415	1420	1348	1414	1354	1365	1351	1406	1339	1349	1336	1370	1360
		6	H		1402	1418	1444	1450	1382	1420	1374	1376	1385	1396	1423	1352	1370	1405	1384	1367	1404	1365	1387	1376	1388	1354	1359	1371	1389	1363	1371	1430	1386	1429	1370	1410	1420	1346	1409	1373	1359	1390	1367	1417	1409	1339	1307	1376	1337
		7	H		1415	1392	1433	1408	1377	1385	1432	1391	1352	1393	1358	1372	1381	1393	1329	1396	1352	1330	1425	1438	1378	1410	1384	1420	1324	1372	1429	1392	1420	1393	1364	1424	1373	1393	1436	1358	1385	1391	1354	1369	1366	1376	1364	1361	1374
		8	H		1394	1405	1401	1357	1339	1412	1420	1355	1384	1405	1420	1368	1340	1386	1384	1374	1388	1399	1314	1318	1425	1445	1348	1394	1370	1388	1335	1376	1390	1386	1374	1370	1400	1401	1379	1366	1377	1382	1383	1370	1376	1386	1358	1356	1413
		9	H		1366	1377	1377	1394	1396	1364	1368	1389	1360	1386	1346	1386	1353	1320	1355	1305	1303	1370	1408	1411	1379	1412	1346	1367	1332	1357	1383	1350	1358	1356	1346	1350	1370	1322	1368	1407	1328	1352	1352	1417	1390	1361	1315	1381	1369
		10	H		1322	1436	1366	1382	1418	1402	1361	1382	1370	1339	1338	1409	1421	1380	1360	1354	1398	1355	1379	1425	1335	1363	1378	1348	1342	1370	1406	1379	1306	1375	1339	1357	1377	1376	1394	1371	1364	1309	1445	1413	1372	1410	1420	1349	1374
		11	H		1408	1392	1398	1354	1417	1353	1372	1421	1398	1337	1374	1378	1384	1406	1390	1384	1355	1379	1447	1364	1394	1382	1361	1434	1381	1383	1396	1374	1356	1381	1401	1420	1348	1373	1429	1346	1384	1374	1440	1382	1376	1384	1395	1420	1378
		12	H		1400	1460	1389	1418	1334	1352	1404	1336	1364	1371	1393	1426	1358	1375	1364	1387	1341	1371	1328	1418	1347	1346	1334	1319	1344	1347	1418	1363	1383	1316	1387	1352	1425	1346	1402	1352	1343	1363	1374	1343	1335	1294	1363	1347	1385
[truncated: 455 more columns]

## Sheet: Figs 1d2 S12a1
Content	Colony	Well Col	Well Row	Content	ECFP	ECFP	ECFP	ECFP	ECFP	ECFP	ECFP	ECFP	ECFP	ECFP	ECFP	ECFP	ECFP	ECFP	ECFP	ECFP	ECFP	ECFP	ECFP	ECFP	ECFP	ECFP	ECFP	ECFP	ECFP	ECFP	ECFP	ECFP	ECFP	ECFP	ECFP	ECFP	ECFP	ECFP	ECFP	ECFP	ECFP	ECFP	ECFP	ECFP	ECFP	ECFP	ECFP	ECFP	ECFP
					0.0405556	0.205556	0.372222	0.539722	0.706667	0.873333	1.03917	1.20583	1.37333	1.53917	1.70611	1.87278	2.03944	2.20611	2.37278	2.54028	2.70694	2.87306	3.03972	3.20639	3.37306	3.54056	3.70639	3.87333	4.04083	4.2075	4.37333	4.54	4.7075	4.87444	5.04028	5.20778	5.37444	5.54111	5.70778	5.87444	6.04056	6.20806	6.37472	6.54139	6.70722	6.875	7.04167	7.20833	7.375
		1	A		994	963	951	952	989	961	962	924	994	968	982	944	948	955	964	952	950	945	936	911	969	974	960	1008	968	968	1000	973	926	919	946	986	959	939	946	970	944	952	943	961	910	948	949	966	954
		2	A		1005	958	949	919	969	953	958	1005	934	954	946	923	906	970	944	987	958	977	986	982	993	953	950	924	920	904	984	985	954	944	940	970	955	981	939	994	937	968	970	978	970	933	979	966	946
		3	A		1009	978	953	934	934	951	965	942	1002	994	939	969	1015	939	954	966	957	972	974	922	958	962	970	966	947	986	984	995	968	956	958	940	960	966	947	935	990	967	976	968	927	962	955	951	1001
		4	A		1010	943	945	975	933	957	949	940	940	929	953	969	959	980	959	968	970	994	952	959	939	933	987	947	936	978	982	968	959	957	953	909	960	980	928	950	962	955	978	1028	970	988	960	955	969
		5	A		984	946	978	946	982	953	937	940	955	938	988	953	1001	960	959	950	973	1010	989	934	929	952	968	990	966	951	976	966	1004	978	980	956	901	979	948	1000	957	1001	920	945	948	984	973	952	970
		6	A		961	972	983	932	936	913	987	968	933	961	972	982	931	970	975	945	968	952	949	970	931	959	950	964	943	1024	951	969	954	923	960	949	977	958	977	944	968	926	958	922	941	957	973	965	978
		7	A		972	1006	940	912	964	915	966	962	971	993	926	958	953	926	949	952	931	986	958	979	913	937	964	936	956	916	978	986	983	998	962	946	933	960	941	946	956	976	962	914	943	971	938	954	988
		8	A		948	962	962	944	972	956	993	959	935	974	927	941	937	939	960	962	915	965	935	998	931	944	974	936	899	976	932	978	932	954	962	976	976	997	967	916	999	930	936	946	943	953	929	936	959
		9	A		948	957	979	1000	931	961	986	929	909	946	962	910	922	943	927	972	949	941	983	968	946	927	961	947	963	952	926	942	966	996	931	976	992	964	935	932	935	1049	965	952	916	938	950	934	968
		10	A		910	968	916	936	954	943	959	943	941	931	965	940	982	976	925	936	953	976	945	965	907	960	911	940	978	965	965	945	943	918	943	962	968	962	951	928	947	987	942	921	926	940	964	954	947
		11	A		986	977	962	938	952	948	912	981	942	963	949	944	958	972	993	963	935	920	962	971	950	937	944	940	973	978	947	932	914	936	975	957	967	956	1018	925	940	961	948	957	941	947	959	946	932
		12	A		952	952	904	921	943	912	927	922	902	944	955	918	954	973	946	930	908	966	994	925	912	970	919	946	914	916	946	962	932	940	941	947	956	981	953	914	967	931	952	928	964	955	971	940	956
		1	B		931	960	930	944	975	956	943	974	988	954	990	957	969	951	960	961	963	957	944	960	946	952	962	1004	952	966	977	955	935	1024	960	946	982	930	957	938	961	954	1007	984	938	936	983	954	990
Receiver		2	B	C6=25000.000000;C12=25000.000000	4060	3932	4001	3956	4002	4056	4123	4169	4263	4266	4476	4451	4601	4651	4845	4889	5006	5182	5405	5531	5860	6112	6440	6810	7309	7857	8516	9028	10070	10976	11944	13063	14408	15889	17282	18934	20800	22629	24833	26970	29276	32013	34498	37274	39982
Receiver		3	B	C6=25000.000000;C12=2500.000000	3991	3930	3982	3918	3999	3979	4191	4164	4313	4320	4474	4584	4648	4888	4858	5008	5189	5415	5562	5892	6228	6590	7154	7621	8288	8915	9886	11140	12275	13703	15374	17272	19229	21349	24169	26910	29658	33095	37362	41742	46368	51775	56817	62925	68720
Receiver		4	B	C6=25000.000000;C12=250.000000	4052	3987	3980	4017	3940	4093	4149	4238	4454	4509	4528	4627	4709	4980	5136	5103	5404	5573	5980	6408	6720	7207	8026	8874	9682	10739	12016	13686	15171	16931	19180	21866	24688	27763	31781	35734	41123	45872	51270	57242	62484	69093	75496	81607	86260
Receiver		5	B	C6=25000.000000;C12=25.000000	4062	3991	4015	3939	4119	4167	4200	4423	4529	4562	4641	4830	4922	5052	5342	5490	5695	5919	6281	6727	7078	7838	8442	9330	10366	11546	13002	14556	16263	18579	20899	24006	26902	30894	34702	39318	44552	49858	55936	61374	67542	73252	78977	84264	89954
Receiver		6	B	C6=25000.000000;C12=2.500000	4017	3985	3892	3993	4088	4105	4290	4389	4441	4552	4658	4728	4900	5103	5302	5526	5655	6184	6321	6993	7280	7917	8579	9719	10632	11852	13281	14779	16954	18916	21388	24452	27386	31626	35956	40696	45986	50992	56944	62918	69097	75452	80252	85870	90950
Receiver		7	B	C12=25000.000000	3943	3804	3752	3753	3827	3798	3789	3786	3859	3882	3853	3942	3950	3956	3947	4023	4019	3975	4120	4072	4038	4135	4248	4260	4470	4446	4637	4747	4840	4949	5136	5303	5523	5774	6032	6376	6701	7067	7386	7677	8061	8414	8620	8983	9290
		8	B		1508	1502	1473	1520	1514	1486	1548	1511	1499	1512	1455	1493	1545	1526	1504	1582	1533	1561	1509	1496	1541	1521	1541	1511	1505	1505	1491	1520	1526	1550	1506	1489	1504	1496	1536	1516	1500	1496	1523	1514	1498	1474	1516	1430	1466
		9	B		1529	1520	1502	1537	1488	1565	1472	1544	1477	1530	1519	1521	1534	1486	1460	1528	1496	1528	1525	1484	1505	1538	1528	1489	1505	1468	1513	1513	1509	1462	1468	1547	1510	1519	1521	1540	1513	1480	1488	1516	1500	1533	1475	1517	1485
		10	B		1507	1503	1506	1502	1571	1538	1506	1472	1482	1472	1507	1490	1494	1519	1502	1566	1508	1485	1551	1489	1534	1536	1491	1473	1488	1508	1597	1520	1512	1545	1539	1503	1538	1511	1494	1529	1493	1450	1482	1556	1503	1437	1504	1509	1467
		11	B		1536	1483	1518	1490	1523	1496	1514	1497	1508	1456	1503	1482	1532	1555	1535	1532	1562	1518	1537	1461	1510	1546	1523	1467	1468	1512	1500	1540	1478	1518	1505	1553	1504	1500	1534	1492	1484	1495	1486	1482	1474	1493	1518	1496	1458
		12	B		976	972	981	950	942	958	1007	964	961	952	971	946	947	949	967	935	961	943	964	967	965	945	948	940	948	988	920	974	951	964	982	962	967	994	952	952	948	959	946	982	976	960	937	906	918
		1	C		992	1010	957	952	1012	964	973	966	953	956	957	960	972	948	965	1007	980	975	953	966	987	976	949	1000	994	973	995	1016	993	960	948	958	962	954	954	958	964	997	1008	967	1000	1014	992	939	977
Receiver		2	C	C6=2500.000000;C12=25000.000000	4025	3952	3932	3849	3898	4045	4098	4089	4113	4257	4175	4242	4325	4395	4369	4473	4586	4805	4922	5136	5393	5604	5905	6256	6725	7001	7603	8267	8862	9721	10644	11592	12579	13916	15402	16659	18548	20410	22601	24999	27837	30365	33049	35772	38847
Receiver		3	C	C6=2500.000000;C12=2500.000000	4125	3922	3860	3968	3892	4070	4060	4121	4196	4238	4269	4336	4470	4536	4605	4722	4878	5120	5280	5584	5838	6231	6496	6887	7660	8000	8878	9787	10842	11988	13195	14705	16105	18005	19997	22340	24534	27743	31230	35095	39045	43115	47045	51438	55471
Receiver		4	C	C6=2500.000000;C12=250.000000	4031	3934	3933	4029	4020	3990	4057	4280	4252	4358	4340	4352	4491	4562	4597	4804	4988	5136	5405	5689	6092	6238	6844	7636	8225	9190	9974	11080	12281	13588	15464	17210	19688	22461	25309	28946	32511	36763	40788	44937	49799	53914	57714	61359	64846
Receiver		5	C	C6=2500.000000;C12=25.000000	4024	3997	3986	4056	4105	4061	4146	4314	4297	4313	4319	4520	4621	4695	4811	4903	5155	5260	5533	5872	6172	6704	7252	7945	8693	9479	10514	11598	12960	14534	16580	18698	21380	24231	27626	31220	34624	38093	42692	46729	50684	54900	57832	60866	64448
Receiver		6	C	C6=2500.000000;C12=2.500000	4048	3965	3918	4036	3971	4075	4210	4252	4327	4353	4444	4515	4563	4730	4835	4999	5203	5362	5642	5951	6436	6796	7482	8050	8765	9722	10666	11958	13183	14940	16756	19356	21986	25153	28443	31862	35136	39363	43109	46888	51141	54793	57684	60614	64270
Receiver		7	C	C12=2500.000000	3954	3858	3771	3837	3859	3850	3879	3866	3842	3950	3936	3884	3874	3966	3867	3961	3895	4070	4011	3965	4073	4169	4162	4230	4161	4428	4511	4653	4767	4908	5081	5092	5222	5316	5608	5672	5906	6040	6187	6601	6456	6644	6784	6998	7152
		8	C		1559	1527	1500	1508	1546	1500	1532	1524	1482	1502	1512	1521	1546	1521	1548	1509	1521	1523	1495	1493	1532	1560	1490	1518	1538	1502	1506	1513	1516	1496	1490	1526	1497	1542	1507	1509	1560	1512	1481	1478	1462	1486	1487	1519	1514
		9	C		1529	1504	1513	1521	1490	1532	1544	1545	1471	1521	1506	1504	1582	1557	1514	1506	1569	1494	1512	1506	1533	1570	1536	1501	1480	1540	1488	1543	1546	1511	1566	1535	1528	1487	1501	1482	1536	1503	1481	1533	1520	1525	1541	1494	1534
		10	C		1558	1498	1506	1489	1478	1517	1539	1526	1507	1533	1554	1492	1564	1496	1514	1508	1534	1530	1498	1544	1504	1497	1537	1558	1506	1532	1512	1553	1514	1488	1446	1479	1534	1472	1492	1456	1475	1487	1497	1530	1520	1435	1559	1476	1496
		11	C		1625	1546	1496	1533	1592	1536	1412	1528	1573	1484	1572	1522	1504	1496	1510	1542	1520	1489	1499	1578	1539	1501	1455	1519	1477	1515	1583	1536	1492	1511	1483	1474	1500	1524	1509	1478	1536	1536	1529	1473	1494	1512	1503	1468	1515
		12	C		946	968	939	948	934	954	987	990	955	969	968	962	975	983	983	930	984	945	924	932	956	920	970	956	985	976	971	986	970	951	952	997	968	1009	934	962	938	931	962	970	926	938	964	938	959
		1	D		1015	991	1004	930	996	940	963	990	979	974	975	986	1026	968	937	992	964	970	1021	974	967	982	984	1002	983	973	947	930	971	1005	936	995	996	978	996	995	991	977	986	984	998	1008	954	1006	968
Receiver		2	D	C6=250.000000;C12=25000.000000	4037	3879	3854	3924	3943	3908	3819	3990	3976	3971	3999	4093	4022	4037	4131	4196	4213	4334	4428	4458	4610	4773	4956	5012	5343	5473	5700	6113	6244	6544	7114	7456	8232	8815	9547	10564	11537	13044	14168	15527	16773	18491	19385	20660	21835
Receiver		3	D	C6=250.000000;C12=2500.000000	4038	3881	3896	3874	3888	3923	3970	4056	3993	3997	4093	4114	4239	4158	4257	4403	4409	4467	4672	4783	4861	5070	5219	5490	5833	6248	6516	6954	7307	8069	8521	9272	10222	11268	12578	13849	15658	17088	18794	20401	22278	23816	24956	26517	28147
Receiver		4	D	C6=250.000000;C12=250.000000	3975	4016	3880	3900	3931	3910	3922	3950	3950	4063	4175	4074	4135	4137	4228	4256	4378	4489	4610	4725	4779	4966	5234	5511	5823	6029	6355	6834	7252	8173	8794	9626	10616	11739	12641	13425	14536	15639	16732	17661	18658	19293	20331	21092	21703
Receiver		5	D	C6=250.000000;C12=25.000000	4104	3961	3966	3900	3904	3923	3884	3966	4088	4110	4134	4035	4204	4228	4240	4352	4389	4540	4614	4702	4918	5136	5304	5598	5919	6119	6515	7088	7666	8437	9190	10078	10865	11842	12640	13572	14708	15559	16548	17228	17952	19053	19477	20661	21374
Receiver		6	D	C6=250.000000;C12=2.500000	4132	3950	3921	3885	4024	3880	4023	4034	3975	4004	3981	4082	4199	4148	4261	4332	4452	4511	4633	4797	5052	5202	5467	5796	6011	6378	6621	7280	8004	8619	9568	10425	11367	12435	13337	14320	15554	16362	17744	18622	19545	20298	21312	22204	23238
Receiver		7	D	C12=250.000000	3870	3888	3784	3837	3796	3766	3723	3872	3884	3888	3932	4046	3858	3920	4010	4016	4087	4019	4041	4046	4195	4214	4369	4470	4493	4458	4858	4842	5017	4969	5188	5344	5576	5606	5807	5878	6004	6160	6240	6452	6678	6724	6680	6980	7196
		8	D		1544	1500	1536	1540	1493	1488	1553	1485	1519	1466	1522	1546	1508	1502	1511	1523	1529	1485	1516	1541	1516	1543	1562	1505	1521	1434	1465	1511	1552	1543	1512	1522	1547	1509	1500	1547	1467	1519	1516	1463	1502	1488	1502	1513	1468
		9	D		1527	1512	1497	1510	1568	1513	1538	1512	1559	1482	1498	1513	1574	1510	1502	1482	1513	1526	1466	1451	1572	1498	1590	1512	1530	1518	1484	1554	1531	1533	1516	1505	1527	1526	1510	1510	1519	1490	1555	1508	1557	1488	1517	1514	1529
		10	D		1544	1588	1534	1534	1554	1502	1516	1534	1504	1556	1523	1601	1613	1536	1516	1552	1534	1526	1581	1542	1537	1556	1553	1514	1500	1532	1517	1549	1554	1522	1553	1533	1554	1536	1568	1557	1588	1494	1523	1531	1528	1505	1589	1497	1549
		11	D		1585	1524	1480	1482	1503	1532	1489	1546	1497	1526	1454	1562	1515	1484	1520	1528	1558	1477	1539	1547	1512	1498	1551	1538	1502	1537	1538	1529	1579	1469	1529	1512	1500	1492	1497	1493	1522	1491	1505	1505	1533	1520	1460	1574	1504
		12	D		978	967	956	942	985	909	957	1038	1002	953	955	911	934	960	924	975	942	956	984	989	996	983	958	979	986	944	1007	954	977	968	1007	987	980	942	969	958	952	922	906	941	970	971	932	954	973
		1	E		1011	990	973	979	988	991	960	989	948	1008	1014	982	1010	962	1024	999	983	993	994	1044	1010	964	990	979	968	988	964	1002	967	1014	1007	978	998	982	982	919	962	947	961	944	987	1010	939	940	976
Receiver		2	E	C6=25.000000;C12=25000.000000	4055	3952	3900	3835	3862	3842	3874	3896	3955	3914	3921	4044	3912	3939	3955	4026	4099	4068	4175	4188	4343	4367	4532	4557	4740	4845	4972	5146	5467	5574	5728	6239	6625	6932	7579	7980	8722	9582	10334	11229	12122	12781	13374	14146	14976
Receiver		3	E	C6=25.000000;C12=2500.000000	4007	3878	3885	3824	3828	3801	3873	3845	3958	3866	3909	3888	3881	3926	3907	3904	3938	3974	4012	4123	4214	4290	4239	4335	4442	4549	4650	4739	4808	5066	5211	5370	5549	5854	5940	6264	6481	6729	7090	7230	7546	7815	7908	8232	8548
Receiver		4	E	C6=25.000000;C12=250.000000	4057	3873	3850	3920	3862	3814	3822	3907	3878	3932	3947	3908	4030	3936	4030	3899	4102	4107	4129	4172	4234	4377	4407	4514	4497	4658	4846	4947	5096	5254	5479	5456	5746	5788	6100	6266	6406	6540	6698	6750	6971	7264	7277	7630	7707
Receiver		5	E	C6=25.000000;C12=25.000000	3962	3851	3768	3813	3807	3691	3805	3776	3830	3839	3871	3760	3846	3898	3922	3990	4044	4043	4058	4026	4166	4168	4393	4432	4490	4686	4730	4864	5097	5118	5218	5528	5669	5727	5939	6094	6262	6596	6601	6771	6914	7186	7304	7456	7564
Receiver		6	E	C6=25.000000;C12=2.500000	4023	3888	3847	3814	3833	3841	3858	3901	3830	3806	3866	3967	3914	3907	3927	3944	4094	4081	4082	4086	4128	4176	4321	4390	4532	4608	4717	4883	4983	5181	5271	5508	5680	5706	5897	5938	6280	6422	6614	6610	6860	7075	7244	7390	7467
Receiver		7	E	C12=25.000000	4046	3834	3764	3775	3791	3818	3787	3808	3824	3842	3858	3919	3771	3900	3978	3913	3960	4073	4074	4122	4233	4281	4320	4448	4496	4670	4719	4898	5016	5144	5337	5285	5433	5587	5788	5932	6093	6151	6210	6306	6544	6781	6797	6859	7098
		8	E		1564	1577	1510	1524	1533	1581	1517	1559	1504	1561	1510	1571	1563	1537	1512	1484	1493	1494	1544	1537	1528	1555	1522	1536	1535	1484	1524	1534	1512	1472	1514	1501	1482	1510	1460	1532	1533	1464	1527	1489	1532	1479	1466	1522	1470
		9	E		1573	1534	1499	1582	1555	1516	1464	1554	1498	1576	1532	1520	1504	1535	1507	1548	1549	1551	1446	1508	1494	1543	1528	1526	1532	1527	1527	1515	1539	1552	1540	1492	1525	1517	1436	1546	1521	1468	1492	1502	1526	1493	1519	1506	1519
		10	E		1529	1491	1489	1482	1469	1503	1482	1506	1528	1453	1464	1507	1514	1518	1524	1541	1471	1446	1524	1576	1520	1520	1461	1563	1482	1512	1499	1533	1500	1476	1455	1500	1506	1564	1540	1526	1503	1514	1463	1507	1445	1508	1482	1486	1511
		11	E		1576	1538	1530	1524	1567	1476	1500	1510	1524	1532	1528	1560	1536	1518	1559	1588	1562	1530	1540	1531	1530	1549	1520	1502	1562	1562	1502	1525	1529	1539	1544	1546	1527	1548	1512	1467	1537	1564	1514	1544	1455	1474	1487	1459	1512
		12	E		988	950	924	952	989	952	952	943	964	982	964	992	948	976	996	975	989	939	990	972	1024	976	960	964	966	991	969	933	945	985	952	985	986	972	938	964	953	970	977	952	979	972	952	965	965
		1	F		1018	1021	939	954	988	1016	974	974	979	952	943	988	962	996	948	991	1027	973	1023	989	1001	1031	1017	1016	1001	1052	979	986	995	971	964	969	983	994	986	980	995	1026	955	987	995	991	976	998	964
Receiver		2	F	C6=2.500000;C12=25000.000000	4031	3873	3840	3865	3840	3860	3902	3879	3815	3961	3948	3973	4036	3962	3976	4121	4001	4102	4036	4240	4224	4268	4507	4506	4662	4724	4960	5174	5199	5500	5799	6012	6372	6750	7334	7866	8465	9258	9951	10799	11469	12482	12946	13665	14201
Receiver		3	F	C6=2.500000;C12=2500.000000	4078	3943	3856	3908	3965	3894	3947	3854	3864	3878	3927	3857	3942	4002	3984	3884	4096	3915	4043	4108	4200	4238	4220	4361	4425	4356	4503	4649	4811	4853	4959	5082	5272	5465	5622	5848	5886	6150	6180	6402	6636	6682	6830	7036	7198
Receiver		4	F	C6=2.500000;C12=250.000000	4034	3914	3842	3796	3858	3847	3798	3928	3806	3944	3889	3927	3963	3973	3954	3989	4054	3993	4078	4112	4145	4278	4369	4436	4474	4578	4759	4881	4929	5112	5144	5302	5423	5584	5697	5865	6012	6144	6159	6333	6489	6664	6827	6882	6982
Receiver		5	F	C6=2.500000;C12=25.000000	3987	3854	3873	3826	3766	3920	3833	3825	3868	3846	3836	3933	3859	3948	3874	3960	4016	3980	4104	4174	4124	4252	4362	4454	4498	4608	4607	4809	4973	5081	5239	5461	5449	5545	5725	5793	6066	5982	6162	6444	6457	6705	6808	6805	7180
Receiver		6	F	C6=2.500000;C12=2.500000	3987	3929	3857	3948	3824	3792	3892	3823	3784	3903	3971	3836	3944	3911	3972	3935	3982	4075	4078	4014	4235	4206	4419	4326	4478	4632	4791	4900	5030	5094	5252	5420	5463	5600	5768	5752	5976	6188	6396	6396	6425	6597	6744	6957	6954
Receiver		7	F	C12=2.500000	4138	3812	3804	3816	3739	3760	3876	3788	3878	3874	3891	3953	3946	3992	3843	4030	4038	3974	4110	4196	4220	4328	4358	4456	4587	4666	4842	4904	4968	5137	5318	5382	5551	5733	5791	5838	6001	6163	6307	6460	6572	6786	6867	7002	7204
		8	F		1549	1578	1530	1508	1618	1536	1584	1492	1534	1516	1541	1504	1515	1497	1552	1524	1510	1519	1510	1505	1532	1548	1575	1553	1498	1508	1556	1492	1578	1512	1540	1528	1530	1541	1573	1509	1479	1499	1523	1479	1531	1545	1505	1519	1500
		9	F		1561	1594	1528	1478	1512	1511	1542	1518	1551	1541	1536	1566	1508	1516	1477	1539	1527	1518	1504	1545	1507	1494	1508	1500	1554	1539	1462	1583	1523	1580	1506	1462	1494	1542	1554	1538	1468	1468	1454	1491	1470	1488	1491	1514	1508
		10	F		1536	1502	1567	1493	1570	1548	1550	1527	1546	1487	1492	1545	1546	1529	1562	1541	1532	1485	1531	1539	1599	1582	1538	1530	1479	1484	1568	1522	1566	1480	1514	1499	1508	1484	1527	1503	1495	1467	1514	1500	1508	1397	1515	1547	1543
		11	F		1555	1556	1562	1564	1593	1512	1530	1542	1554	1586	1491	1514	1509	1505	1524	1561	1506	1546	1583	1482	1556	1623	1492	1539	1500	1510	1526	1524	1516	1513	1537	1514	1540	1571	1562	1463	1518	1547	1534	1527	1525	1506	1488	1463	1543
		12	F		990	948	915	1008	962	984	962	966	965	986	980	949	960	1000	963	1004	932	989	955	966	982	919	963	1017	1002	974	996	990	946	962	1023	949	942	988	938	950	969	945	956	977	907	940	934	950	980
		1	G		1011	1015	976	968	987	931	1017	972	986	969	1016	1002	995	996	982	1017	1001	1009	1015	987	960	974	1016	981	988	989	977	994	960	986	1006	1037	1030	973	975	998	938	962	963	1016	966	942	964	948	952
Receiver		2	G	C6=25000.000000	4167	4062	4104	4104	4126	4222	4292	4557	4530	4718	4731	4932	5013	4997	5274	5423	5711	5909	6315	6527	7051	7548	8335	8998	10016	11044	12496	14016	15955	17628	20198	22776	25833	29262	33280	37878	43053	48361	54169	60004	66260	72634	78853	84350	89751
Receiver		3	G	C6=2500.000000	4210	4060	3981	4054	4170	4141	4194	4248	4334	4472	4523	4648	4720	4838	4899	5174	5409	5595	5956	6116	6500	7118	7516	8418	9190	10206	11386	12592	14126	15771	18024	20725	23534	27083	30515	34179	38198	42482	46489	51508	55710	59724	63270	66848	70950
Receiver		4	G	C6=250.000000	3968	4012	3811	4014	3926	3994	3933	4030	4072	4111	4160	4203	4198	4192	4290	4465	4492	4558	4634	4790	5030	5152	5521	5868	6100	6416	6812	7491	8214	8812	9840	10777	11829	12877	14000	14764	16096	17194	18393	19347	20100	21022	21780	22867	24032
Receiver		5	G	C6=25.000000	3947	3990	3910	3794	3795	3846	3793	3824	3839	3924	3912	3927	3897	3954	3992	4026	4044	4082	4026	4219	4252	4238	4379	4444	4594	4690	4857	4922	5058	5229	5298	5577	5694	5934	5980	6163	6320	6723	6837	6861	7002	7145	7516	7625	7831
Receiver		6	G	C6=2.500000	3962	4054	3876	3808	3857	3840	3892	3845	3902	3824	3908	3847	3990	3953	4020	3911	4105	4106	4076	4185	4280	4307	4375	4451	4644	4670	4801	4847	4913	5070	5356	5370	5448	5644	5707	5878	5994	6187	6158	6388	6559	6605	6639	6850	7065
Receiver		7	G		4020	3896	3850	3802	3813	3777	3833	3819	3838	3779	3861	3836	3940	3888	3969	4026	4063	4032	4062	4204	4225	4177	4236	4420	4466	4670	4832	4848	4993	5121	5178	5316	5545	5702	5793	5836	5916	6098	6150	6351	6554	6749	6820	6914	6913
		8	G		1562	1556	1562	1581	1537	1507	1523	1529	1502	1551	1580	1526	1544	1583	1568	1528	1574	1548	1552	1503	1500	1515	1542	1499	1510	1539	1552	1532	1473	1565	1552	1525	1554	1556	1506	1501	1547	1503	1571	1527	1486	1511	1494	1510	1522
		9	G		1537	1550	1505	1484	1489	1527	1512	1592	1547	1510	1532	1519	1549	1532	1526	1520	1562	1455	1516	1533	1542	1544	1562	1542	1567	1551	1570	1512	1536	1539	1504	1537	1514	1558	1524	1517	1510	1501	1504	1548	1522	1497	1577	1547	1508
		10	G		1578	1525	1483	1539	1493	1522	1518	1502	1496	1548	1553	1546	1562	1487	1488	1528	1514	1579	1510	1584	1516	1505	1568	1587	1516	1530	1524	1512	1534	1560	1510	1546	1532	1510	1516	1502	1538	1526	1509	1558	1542	1555	1540	1548	1516
		11	G		1569	1574	1518	1491	1492	1552	1565	1510	1536	1521	1565	1562	1495	1551	1575	1506	1536	1547	1516	1502	1555	1556	1537	1543	1582	1548	1535	1544	1518	1548	1544	1561	1515	1584	1548	1522	1504	1517	1481	1463	1474	1510	1506	1485	1499
		12	G		968	1000	965	975	1015	987	990	972	981	983	969	977	975	941	978	944	915	930	972	979	961	958	938	962	948	947	942	930	997	1002	932	956	1000	979	1003	1004	1018	970	953	950	977	929	960	944	1004
		1	H		996	959	972	992	958	978	992	940	980	982	978	965	948	967	967	1009	974	962	996	957	964	962	1018	1022	915	990	967	1002	995	965	983	939	972	963	977	977	958	958	980	984	981	928	978	941	964
		2	H		997	971	993	956	983	986	953	987	1003	971	973	987	1020	1010	982	1006	969	1013	974	1018	984	976	1038	1017	1012	990	1006	967	997	977	975	962	948	997	948	975	973	966	975	976	962	959	962	971	962
		3	H		971	989	967	934	961	949	996	1010	986	1019	951	997	990	942	970	1051	940	937	987	964	948	982	1004	951	1026	1004	956	981	985	981	1053	968	981	996	1014	978	985	990	968	978	942	956	1012	916	966
		4	H		974	960	998	988	984	928	940	997	954	953	978	1006	1013	956	992	984	969	950	998	980	982	970	994	975	954	978	936	967	1015	1009	992	996	1008	976	953	1021	977	953	978	999	951	936	969	950	940
		5	H		1002	983	987	981	954	975	952	916	936	974	956	977	981	946	968	976	1004	974	984	956	960	951	960	942	962	999	1006	953	1005	952	969	965	990	967	955	948	974	948	998	997	985	986	950	947	966
		6	H		1043	966	968	970	949	954	994	975	974	983	984	1011	962	995	951	988	988	978	971	964	943	954	939	1012	986	969	992	1001	980	948	954	967	986	920	1028	947	977	993	1002	979	996	991	1000	950	982
		7	H		981	952	1002	956	938	949	979	1006	986	916	1016	964	972	968	977	981	951	967	985	941	979	986	950	935	911	987	956	955	980	966	1022	953	930	967	964	934	982	955	941	942	978	978	1012	964	894
		8	H		1013	960	933	982	980	930	999	970	940	988	978	977	998	977	946	978	974	961	968	943	996	993	965	965	1019	975	961	1007	945	977	986	949	966	966	993	991	974	1004	965	945	998	970	961	981	966
		9	H		978	984	924	950	916	918	935	957	943	985	992	943	949	968	946	934	966	971	969	986	957	950	949	993	954	980	945	971	969	957	955	946	948	946	1005	938	940	910	1000	993	965	969	926	993	961
		10	H		969	988	979	936	964	964	956	970	936	962	936	984	958	976	952	1032	952	958	971	960	959	971	940	991	933	954	1002	956	981	924	940	954	935	954	995	966	975	968	938	988	951	982	922	947	954
		11	H		948	1002	944	988	925	986	960	990	941	979	988	952	924	992	1001	971	986	989	954	948	986	961	960	994	997	943	950	994	1000	998	965	904	954	958	943	981	954	957	963	963	926	938	971	949	982
		12	H		993	986	979	972	1008	986	942	947	977	962	942	974	967	987	964	970	963	972	964	948	965	964	930	967	1030	950	970	1016	957	941	977	964	946	954	964	935	976	974	963	985	929	935	937	981	967
[truncated: 500 more columns]

## Sheet: Fig S12a2
Content	Colony	Well Col	Well Row	Content	ECFP	ECFP	ECFP	ECFP	ECFP	ECFP	ECFP	ECFP	ECFP	ECFP	ECFP	ECFP	ECFP	ECFP	ECFP	ECFP	ECFP	ECFP	ECFP	ECFP	ECFP	ECFP	ECFP	ECFP	ECFP	ECFP	ECFP	ECFP	ECFP	ECFP	ECFP	ECFP	ECFP	ECFP	ECFP	ECFP	ECFP	ECFP	ECFP	ECFP	ECFP	ECFP	ECFP	ECFP	ECFP
					0.0402778	0.204722	0.372222	0.538889	0.705833	0.8725	1.03833	1.205	1.37167	1.53917	1.70583	1.87194	2.03917	2.20528	2.37194	2.53944	2.70639	2.87306	3.03972	3.20556	3.37306	3.53972	3.70556	3.8725	4.03917	4.20667	4.3725	4.54	4.70694	4.87361	5.04028	5.20694	5.37278	5.53972	5.70639	5.87306	6.04056	6.20639	6.37389	6.53972	6.70722	6.87417	7.04083	7.20667	7.37417
		1	A		984	1019	1000	1013	968	980	1010	1026	1004	984	1010	1016	998	989	1015	985	982	974	983	982	970	937	996	973	960	938	999	998	930	988	949	972	973	1004	968	980	917	973	954	933	947	959	990	963	974
		2	A		1042	972	983	968	959	1009	989	976	952	952	950	935	999	972	958	953	983	992	960	991	966	959	956	991	976	964	955	944	992	994	942	998	944	964	999	949	986	1000	993	956	1008	991	951	955	956
		3	A		924	962	1003	968	984	970	1008	922	966	959	1000	957	1011	963	974	957	979	945	959	965	989	975	970	952	1002	933	992	1000	960	999	952	957	1000	973	1002	974	997	1003	993	991	987	978	958	1003	971
		4	A		1008	964	1010	1007	990	961	960	979	964	961	982	965	969	953	945	1002	989	994	983	1010	995	958	989	1038	924	972	997	928	1023	945	974	1021	1003	983	974	958	965	953	970	996	967	950	971	990	963
		5	A		993	1011	987	976	980	975	936	992	1001	1011	1018	986	1024	995	982	990	991	983	973	986	961	985	996	990	951	1017	966	996	967	980	929	958	993	992	991	961	990	993	966	941	976	968	956	996	992
		6	A		1007	1015	1010	935	957	938	935	990	968	964	1002	974	949	941	986	989	965	1043	975	917	1006	967	943	962	1000	1012	981	948	957	1017	983	1005	999	966	977	971	972	1013	949	1011	1033	967	972	943	982
		7	A		1016	993	1052	995	996	968	939	1014	999	977	967	983	984	946	1009	980	1004	966	976	989	1013	981	1002	980	972	994	953	991	1002	986	985	964	954	986	985	960	988	1005	952	940	990	990	972	932	965
		8	A		1044	996	1022	1001	955	1012	1021	987	993	1009	987	985	946	1015	1021	975	1001	1020	991	953	964	969	991	963	997	977	945	981	1002	974	1010	971	994	992	1008	952	998	958	966	955	956	983	1024	959	1009
		9	A		1008	985	997	1011	1016	973	967	967	994	984	998	1014	1003	1002	1012	1006	1000	1017	964	990	974	955	1003	973	988	1009	984	973	969	986	1008	1003	943	982	992	884	971	986	1017	958	986	1012	978	936	1002
		10	A		1015	966	952	993	980	1012	991	975	960	976	985	988	953	1000	1010	973	1002	1016	977	988	977	996	962	1006	960	998	906	969	993	1025	987	968	980	982	965	986	1003	999	1035	957	1024	984	1013	974	991
		11	A		989	1000	989	958	990	989	963	922	976	930	985	970	1017	954	977	984	983	1010	966	975	990	950	997	991	984	1002	960	1015	996	1016	1009	963	954	1022	982	960	942	1012	981	974	974	939	970	979	999
		12	A		1015	962	986	978	1034	967	982	1007	998	1036	991	990	964	930	997	961	976	964	1040	943	1006	947	981	991	1014	968	1014	938	994	954	984	970	1002	950	982	988	972	932	971	951	976	990	984	985	958
		1	B		992	1002	978	986	966	1014	949	980	998	990	979	1053	960	980	962	998	1007	1001	1000	967	957	966	992	1031	1013	974	996	960	988	950	1025	942	994	949	1005	979	1029	961	975	1032	947	986	997	999	1022
Receiver		2	B	C6=25000.000000;C12=25000.000000	3394	3373	3372	3342	3329	3369	3377	3350	3496	3456	3526	3440	3545	3508	3644	3731	3758	3994	4129	4305	4425	4748	4913	5442	5758	6126	6488	7160	7937	8635	9520	10438	11397	12584	13793	15103	16432	18196	19822	21606	23400	25176	27520	29712	31892
Receiver		3	B	C6=25000.000000;C12=2500.000000	3434	3273	3342	3249	3346	3399	3316	3492	3419	3398	3430	3553	3536	3643	3690	3836	3817	3926	4077	4364	4453	4746	5074	5437	5863	6450	6914	7654	8588	9412	10666	11803	13078	14745	16389	18306	20457	22770	25574	28084	31248	35287	39107	42670	46363
Receiver		4	B	C6=25000.000000;C12=250.000000	3459	3362	3379	3202	3352	3271	3342	3353	3346	3379	3392	3492	3510	3575	3627	3723	3856	3888	4118	4392	4553	4848	5286	5697	6214	6983	7660	8644	9750	10947	12276	13841	15710	17721	20240	22806	25861	29640	33734	38141	42400	46398	50391	54150	59608
Receiver		5	B	C6=25000.000000;C12=25.000000	3362	3328	3349	3260	3296	3260	3348	3304	3341	3441	3497	3424	3412	3591	3759	3780	3982	4113	4179	4532	4729	5141	5423	5935	6507	7339	8296	9322	10522	12072	13634	15272	17336	19710	22357	26036	29392	33682	37514	41715	45524	49043	53663	58104	62927
Receiver		6	B	C6=25000.000000;C12=2.500000	3376	3398	3246	3292	3259	3258	3265	3437	3459	3404	3439	3510	3576	3583	3664	3754	3900	4066	4420	4593	4975	5268	5579	6226	6872	7672	8558	9669	11052	12482	14243	16203	18241	20858	23689	26963	31014	35351	39650	43277	47106	51464	55938	60201	65305
Receiver		7	B	C12=25000.000000	3390	3343	3243	3268	3235	3256	3328	3304	3329	3260	3306	3305	3257	3215	3297	3313	3314	3410	3353	3418	3435	3482	3396	3483	3538	3528	3617	3765	3711	3795	3839	3922	4042	4057	4214	4415	4535	4759	4829	5137	5411	5708	5946	6097	6424
		8	B		1593	1560	1519	1579	1562	1566	1529	1534	1504	1564	1556	1567	1449	1519	1517	1582	1565	1569	1496	1547	1533	1498	1541	1562	1539	1517	1590	1532	1552	1569	1587	1593	1548	1504	1512	1516	1599	1535	1565	1566	1546	1498	1572	1503	1541
		9	B		1620	1540	1560	1588	1524	1572	1567	1597	1525	1512	1594	1505	1539	1508	1585	1606	1572	1584	1580	1563	1527	1524	1552	1530	1544	1517	1580	1516	1552	1506	1546	1542	1519	1498	1570	1591	1559	1578	1569	1587	1500	1579	1542	1540	1535
		10	B		1564	1597	1562	1592	1566	1555	1542	1542	1576	1508	1494	1504	1538	1617	1567	1560	1555	1535	1534	1532	1591	1626	1599	1555	1526	1519	1636	1518	1546	1526	1540	1561	1526	1564	1510	1576	1559	1503	1600	1562	1543	1531	1529	1488	1518
		11	B		1540	1572	1509	1541	1497	1563	1607	1615	1540	1576	1517	1550	1568	1521	1543	1560	1605	1543	1548	1538	1591	1492	1546	1515	1526	1533	1550	1572	1514	1518	1558	1576	1538	1632	1559	1540	1597	1542	1537	1529	1528	1564	1536	1544	1475
		12	B		976	1019	999	1016	964	1013	1021	973	1001	981	1014	950	1010	1034	964	951	1026	972	1030	1009	1026	986	946	936	927	1008	989	998	992	962	963	991	976	1002	954	1016	1016	980	970	993	950	1010	979	985	998
		1	C		1043	1050	999	995	1006	1027	1018	986	1020	948	969	1006	1003	983	986	1039	1000	964	968	1004	924	995	1027	966	1006	998	969	984	1007	970	1038	1008	969	1008	959	1035	992	972	930	971	946	1004	995	1000	989
Receiver		2	C	C6=2500.000000;C12=25000.000000	3404	3362	3391	3372	3369	3353	3428	3408	3503	3268	3370	3372	3426	3392	3514	3604	3530	3589	3714	3696	3894	3988	4037	4194	4312	4548	4794	5087	5360	5773	6207	6748	7283	7817	8420	9135	10022	10949	12042	13360	14768	16355	17871	19723	21103
Receiver		3	C	C6=2500.000000;C12=2500.000000	3405	3366	3329	3383	3326	3324	3365	3377	3475	3381	3376	3420	3451	3573	3561	3682	3689	3965	4006	4068	4288	4415	4730	4963	5253	5692	6282	6664	7400	8115	8739	9702	10535	11972	13188	14272	16020	17858	19798	22133	24867	28046	30986	34092	36228
Receiver		4	C	C6=2500.000000;C12=250.000000	3384	3397	3432	3384	3298	3290	3367	3376	3409	3386	3475	3521	3516	3514	3597	3618	3658	3770	3930	4107	4182	4534	4750	4994	5392	5953	6448	6992	7512	8483	9505	10682	11620	13063	14359	16320	18184	20817	23538	26754	29884	33168	35852	38828	42524
Receiver		5	C	C6=2500.000000;C12=25.000000	3348	3372	3317	3372	3346	3291	3315	3277	3482	3436	3456	3434	3484	3627	3458	3630	3775	3881	3997	4077	4336	4662	4780	5167	5527	6107	6694	7374	8315	9062	10230	11480	12869	14598	16837	19458	22168	24942	27400	29509	32369	34963	37416	40320	43474
Receiver		6	C	C6=2500.000000;C12=2.500000	3450	3394	3424	3342	3342	3318	3398	3477	3407	3423	3480	3493	3560	3533	3589	3648	3822	3883	4041	4246	4436	4683	4996	5350	5978	6385	7033	7866	8639	9693	10793	12044	13681	15613	17841	20314	23368	26050	29020	31246	34300	37006	39975	42704	45493
Receiver		7	C	C12=2500.000000	3440	3388	3298	3378	3347	3355	3283	3270	3324	3308	3266	3344	3286	3350	3353	3384	3410	3388	3394	3458	3544	3460	3512	3552	3602	3639	3715	3659	3704	3861	3925	3994	4126	4078	4313	4359	4522	4674	4872	4832	5142	5182	5252	5479	5647
		8	C		1576	1597	1590	1547	1564	1556	1544	1580	1517	1536	1547	1573	1504	1572	1566	1548	1515	1554	1524	1539	1551	1499	1573	1560	1525	1585	1590	1578	1540	1498	1591	1538	1563	1552	1510	1526	1532	1538	1509	1548	1530	1574	1568	1570	1568
		9	C		1540	1625	1521	1590	1596	1542	1554	1528	1570	1498	1538	1530	1558	1523	1510	1514	1518	1552	1543	1556	1480	1562	1555	1535	1531	1530	1534	1561	1574	1548	1526	1519	1572	1552	1544	1522	1574	1544	1596	1565	1541	1560	1563	1555	1502
		10	C		1556	1582	1500	1572	1538	1567	1590	1522	1543	1559	1556	1586	1554	1520	1558	1548	1608	1536	1524	1597	1595	1529	1522	1559	1549	1604	1523	1526	1562	1532	1548	1541	1528	1532	1560	1503	1562	1547	1565	1601	1515	1534	1587	1556	1556
		11	C		1557	1529	1516	1570	1555	1553	1574	1560	1569	1548	1521	1503	1506	1503	1582	1548	1562	1577	1544	1507	1554	1485	1594	1551	1545	1542	1501	1482	1564	1538	1580	1568	1559	1553	1576	1490	1565	1567	1590	1506	1505	1530	1561	1518	1524
		12	C		988	972	980	1015	982	990	1014	1028	1002	988	989	982	953	985	986	1014	978	982	1000	990	1004	993	985	1025	1010	1052	992	963	975	999	961	996	979	994	995	962	997	992	947	956	994	1002	991	977	976
		1	D		1004	1005	1027	1022	985	1031	1049	1006	1034	973	1015	986	1002	1017	1022	992	989	984	1003	1003	980	973	1003	996	972	1082	996	996	1039	979	976	993	997	996	962	982	942	994	1012	955	981	1005	966	994	970
Receiver		2	D	C6=250.000000;C12=25000.000000	3472	3438	3406	3297	3398	3300	3349	3362	3389	3366	3449	3372	3390	3417	3357	3516	3494	3555	3462	3488	3638	3595	3636	3670	3769	3853	4008	4128	4121	4396	4559	4784	5015	5232	5458	5744	6240	6553	7086	7748	8352	9160	9938	10414	11007
Receiver		3	D	C6=250.000000;C12=2500.000000	3450	3464	3328	3369	3352	3339	3359	3358	3353	3382	3332	3415	3414	3437	3478	3466	3509	3518	3636	3802	3848	3942	4084	4281	4364	4628	4796	5192	5354	5794	6215	6628	7028	7688	8277	9170	10176	11091	12378	13730	15514	16954	18254	19431	21151
Receiver		4	D	C6=250.000000;C12=250.000000	3363	3373	3302	3288	3335	3322	3248	3308	3334	3372	3414	3360	3352	3406	3367	3337	3447	3504	3617	3641	3708	3819	3971	4006	4214	4290	4540	4846	5118	5467	5821	6258	6684	7349	7972	9096	9952	11116	12072	12960	13793	14722	15841	16824	18082
Receiver		5	D	C6=250.000000;C12=25.000000	3442	3267	3341	3334	3323	3346	3346	3380	3331	3417	3364	3483	3390	3427	3402	3481	3454	3623	3626	3708	3731	3788	4002	4068	4216	4515	4797	5031	5415	5857	6194	6841	7358	8238	9368	10307	11400	12382	13406	14219	14973	15904	16946	17968	18879
Receiver		6	D	C6=250.000000;C12=2.500000	3422	3345	3387	3324	3299	3361	3380	3302	3376	3352	3280	3458	3400	3401	3446	3474	3460	3582	3735	3672	3716	3905	4008	4136	4343	4642	4902	5129	5525	5887	6292	6960	7481	8527	9474	10497	11641	12588	13454	14436	15414	16292	17205	18468	19289
Receiver		7	D	C12=250.000000	3372	3391	3350	3264	3261	3317	3389	3316	3285	3349	3301	3306	3233	3318	3340	3346	3356	3335	3452	3467	3469	3461	3546	3571	3578	3674	3765	3816	3758	3912	4047	4194	4361	4364	4410	4631	4617	4884	5002	5035	5166	5288	5454	5484	5584
		8	D		1550	1580	1559	1566	1565	1557	1581	1542	1484	1528	1592	1540	1542	1546	1546	1508	1555	1518	1503	1512	1533	1576	1551	1517	1511	1576	1542	1479	1542	1575	1520	1532	1516	1558	1541	1592	1583	1573	1541	1518	1571	1525	1564	1532	1534
		9	D		1543	1510	1616	1524	1581	1574	1514	1551	1560	1524	1552	1515	1561	1592	1572	1504	1530	1543	1523	1490	1534	1554	1540	1560	1524	1474	1485	1491	1557	1506	1539	1566	1468	1586	1590	1545	1516	1504	1542	1582	1549	1574	1527	1551	1612
		10	D		1556	1580	1594	1565	1548	1545	1600	1541	1531	1490	1550	1612	1575	1502	1584	1524	1575	1546	1556	1516	1548	1520	1580	1546	1495	1521	1550	1561	1486	1522	1512	1581	1510	1563	1564	1569	1574	1595	1523	1563	1507	1556	1627	1522	1547
		11	D		1555	1614	1556	1573	1635	1498	1594	1526	1521	1567	1571	1558	1572	1536	1554	1524	1526	1603	1564	1516	1570	1505	1546	1506	1580	1517	1525	1596	1560	1540	1548	1555	1492	1519	1534	1520	1555	1536	1595	1590	1495	1512	1547	1542	1581
		12	D		972	986	968	1021	1021	1022	1005	984	983	967	1008	1023	1021	973	1024	995	1003	987	996	1014	965	979	976	974	1018	960	943	940	1007	980	1009	978	962	1014	950	995	977	988	969	1009	976	959	1017	1012	1012
		1	E		995	1062	1010	1029	996	985	980	1014	994	1030	997	977	1015	937	1008	1000	1005	1020	990	990	1004	989	1006	1020	998	1053	971	1000	1014	1016	1011	1012	980	988	1005	995	1012	1001	962	994	1004	1005	948	962	976
Receiver		2	E	C6=25.000000;C12=25000.000000	3404	3398	3407	3363	3448	3260	3374	3281	3340	3309	3348	3371	3295	3413	3501	3363	3361	3414	3523	3578	3563	3662	3606	3693	3688	3674	3899	4126	4092	4161	4274	4415	4492	4751	4914	5139	5422	5726	6139	6580	7063	7752	8017	8441	8856
Receiver		3	E	C6=25.000000;C12=2500.000000	3478	3392	3292	3334	3334	3225	3340	3264	3332	3321	3410	3342	3361	3366	3352	3339	3382	3421	3362	3389	3590	3496	3566	3552	3555	3604	3745	3772	3858	3865	3977	4066	4242	4350	4626	4568	4798	4954	5062	5414	5571	5890	6001	6314	6496
Receiver		4	E	C6=25.000000;C12=250.000000	3489	3281	3348	3338	3363	3257	3422	3279	3226	3368	3273	3315	3356	3384	3331	3385	3287	3372	3414	3394	3398	3568	3502	3576	3563	3730	3660	3870	3862	3910	4092	4143	4250	4408	4649	4804	4942	5158	5374	5465	5665	5733	5891	6014	6324
Receiver		5	E	C6=25.000000;C12=25.000000	3323	3328	3338	3243	3329	3312	3339	3228	3300	3315	3288	3189	3265	3260	3238	3326	3428	3379	3361	3429	3404	3467	3483	3553	3529	3726	3658	3837	3892	4024	4098	4174	4310	4424	4669	4777	4897	5065	5188	5379	5526	5643	5742	5822	6148
Receiver		6	E	C6=25.000000;C12=2.500000	3397	3308	3281	3361	3330	3346	3338	3274	3222	3304	3332	3376	3348	3316	3389	3317	3357	3344	3401	3487	3467	3528	3426	3505	3613	3651	3729	3808	3859	4017	4189	4309	4472	4552	4678	4864	4912	5062	5280	5471	5476	5673	5795	5996	6189
Receiver		7	E	C12=25.000000	3437	3441	3352	3344	3362	3291	3416	3316	3355	3430	3354	3494	3383	3398	3429	3382	3488	3433	3463	3438	3550	3521	3538	3608	3665	3777	3702	3896	3940	3947	4010	4235	4335	4422	4638	4624	4771	4778	5049	5079	5214	5306	5560	5468	5728
		8	E		1626	1599	1555	1562	1560	1578	1528	1572	1564	1511	1547	1596	1583	1581	1533	1576	1542	1533	1525	1556	1582	1575	1553	1528	1525	1522	1579	1562	1565	1546	1501	1558	1529	1562	1560	1556	1532	1548	1609	1553	1568	1614	1540	1552	1550
		9	E		1544	1559	1617	1601	1548	1556	1530	1500	1525	1521	1548	1486	1557	1556	1521	1567	1539	1568	1542	1583	1506	1554	1580	1512	1544	1570	1536	1545	1576	1508	1572	1554	1549	1561	1544	1541	1578	1599	1539	1520	1615	1507	1555	1586	1543
		10	E		1598	1544	1636	1615	1583	1533	1512	1545	1548	1572	1566	1575	1603	1460	1612	1509	1553	1520	1572	1559	1554	1506	1560	1533	1556	1538	1565	1569	1544	1554	1551	1541	1524	1534	1497	1496	1569	1601	1617	1567	1531	1514	1542	1571	1595
		11	E		1541	1574	1507	1541	1557	1548	1545	1515	1580	1567	1604	1541	1579	1578	1587	1462	1517	1472	1556	1561	1502	1498	1538	1533	1563	1537	1545	1600	1517	1594	1535	1577	1584	1609	1538	1534	1558	1574	1522	1543	1547	1557	1547	1601	1564
		12	E		953	1010	989	966	970	1014	942	977	968	1000	1005	1004	1006	990	954	975	987	1044	964	1032	963	962	1008	995	1006	973	956	974	989	973	961	965	952	1008	939	996	984	949	984	983	1022	973	942	983	959
		1	F		1020	991	1031	961	992	1002	988	976	1017	1031	988	981	1015	1010	941	1009	994	992	1030	1000	1001	992	1009	987	1001	994	973	1034	984	946	1003	990	994	957	983	1002	984	1007	1000	992	990	984	1008	988	1006
Receiver		2	F	C6=2.500000;C12=25000.000000	3436	3422	3350	3382	3374	3320	3422	3360	3356	3302	3416	3370	3310	3351	3375	3391	3419	3406	3436	3476	3494	3574	3580	3674	3660	3720	3793	3871	4016	4188	4174	4390	4641	4619	4823	5178	5323	5756	5989	6514	6970	7255	7725	8128	8628
Receiver		3	F	C6=2.500000;C12=2500.000000	3531	3483	3465	3419	3358	3379	3342	3374	3325	3402	3450	3417	3428	3418	3433	3463	3478	3462	3472	3487	3508	3484	3513	3497	3636	3561	3643	3750	3836	3839	3900	4019	4118	4161	4306	4438	4472	4692	4780	4960	5152	5120	5422	5502	5743
Receiver		4	F	C6=2.500000;C12=250.000000	3467	3424	3359	3428	3291	3295	3416	3331	3370	3349	3294	3367	3398	3370	3374	3326	3368	3364	3460	3452	3499	3436	3508	3558	3624	3639	3691	3810	3894	3954	4053	4176	4175	4329	4507	4615	4726	4721	4991	5079	5167	5272	5467	5455	5641
Receiver		5	F	C6=2.500000;C12=25.000000	3420	3365	3367	3300	3350	3248	3380	3324	3306	3354	3355	3290	3440	3383	3363	3394	3423	3460	3474	3504	3436	3572	3592	3626	3614	3670	3862	3877	3941	3966	4072	4274	4287	4460	4560	4726	4796	4854	4980	5125	5206	5302	5428	5599	5748
Receiver		6	F	C6=2.500000;C12=2.500000	3482	3396	3368	3372	3320	3285	3297	3341	3364	3392	3296	3379	3353	3393	3394	3391	3341	3364	3403	3469	3484	3508	3507	3551	3664	3643	3666	3816	3897	3902	4070	4173	4373	4468	4598	4577	4752	4889	4948	5174	5156	5219	5381	5630	5724
Receiver		7	F	C12=2.500000	3404	3313	3289	3389	3266	3233	3426	3342	3378	3317	3322	3331	3362	3378	3390	3282	3356	3458	3330	3491	3460	3442	3509	3584	3627	3743	3737	3902	3893	4030	4056	4138	4260	4548	4478	4541	4829	4818	4878	5045	5135	5214	5391	5506	5678
		8	F		1587	1570	1521	1606	1568	1508	1600	1532	1607	1642	1525	1519	1559	1536	1546	1532	1496	1548	1554	1558	1596	1608	1502	1539	1522	1502	1567	1500	1552	1594	1538	1561	1562	1509	1583	1533	1535	1584	1556	1586	1532	1596	1544	1503	1541
		9	F		1577	1549	1570	1563	1529	1585	1598	1596	1590	1620	1511	1557	1582	1553	1616	1554	1576	1586	1576	1524	1530	1558	1584	1568	1537	1556	1548	1572	1561	1539	1595	1544	1591	1564	1534	1559	1612	1615	1502	1574	1542	1570	1585	1590	1488
		10	F		1599	1614	1526	1571	1556	1568	1535	1572	1510	1564	1561	1533	1496	1552	1498	1580	1540	1587	1559	1518	1606	1561	1590	1559	1577	1508	1564	1512	1568	1539	1549	1601	1599	1568	1521	1494	1518	1539	1610	1594	1507	1556	1523	1566	1560
		11	F		1582	1494	1580	1532	1575	1556	1576	1603	1560	1566	1549	1485	1554	1597	1533	1543	1536	1559	1556	1510	1546	1556	1578	1594	1639	1547	1554	1509	1553	1598	1508	1547	1574	1516	1574	1577	1523	1570	1548	1528	1551	1562	1536	1521	1572
		12	F		988	992	1042	1030	1020	982	1025	1030	1008	957	1023	980	1020	1028	1052	1039	1016	955	985	1018	1016	1010	976	1000	992	1026	990	963	1040	978	1021	1007	965	1024	1021	967	988	1005	984	994	990	977	998	1002	972
		1	G		1018	992	975	990	1010	976	979	996	960	1001	956	951	1005	1009	948	989	958	1009	1000	1002	1033	985	950	990	1002	954	967	992	973	996	992	974	1010	997	1010	986	978	1022	1012	1007	989	1034	1011	990	969
Receiver		2	G	C6=25000.000000	3562	3368	3430	3354	3394	3476	3451	3519	3533	3503	3582	3592	3662	3667	3825	3878	3853	4126	4308	4508	4834	5178	5511	6037	6524	7294	8134	9068	10054	11694	13158	14786	16720	19132	21750	24934	28863	32591	36901	41489	45545	49461	53146	58421	62819
Receiver		3	G	C6=2500.000000	3504	3383	3460	3436	3498	3480	3407	3432	3416	3515	3512	3524	3548	3628	3683	3747	3834	3930	4157	4264	4470	4651	4874	5339	5815	6413	6984	7765	8497	9716	10880	12154	13922	15552	17751	20468	23222	27024	30242	33039	35554	38530	41579	45228	48708
Receiver		4	G	C6=250.000000	3445	3415	3453	3409	3380	3328	3360	3371	3465	3348	3480	3401	3389	3448	3459	3533	3503	3561	3583	3750	3955	3874	4016	4107	4311	4571	4736	5094	5495	5832	6211	6710	7374	8135	9110	10195	11270	12256	13271	13907	14855	15909	16716	17647	18864
Receiver		5	G	C6=25.000000	3373	3310	3333	3451	3413	3263	3406	3350	3363	3334	3277	3344	3345	3370	3280	3490	3426	3351	3410	3465	3495	3524	3475	3580	3673	3738	3779	3796	3915	4047	4182	4186	4339	4412	4674	4820	4918	5162	5270	5468	5527	5592	5809	5989	6168
Receiver		6	G	C6=2.500000	3465	3450	3330	3372	3377	3387	3393	3310	3400	3300	3301	3385	3392	3330	3373	3319	3348	3448	3428	3385	3495	3508	3566	3496	3592	3738	3728	3848	3877	4095	4091	4140	4306	4355	4529	4574	4746	4846	5043	5103	5197	5304	5395	5524	5702
Receiver		7	G		3479	3497	3478	3406	3479	3476	3457	3493	3448	3461	3501	3472	3475	3517	3578	3554	3578	3526	3543	3616	3586	3669	3661	3694	3842	3800	3923	3927	4058	4281	4322	4441	4371	4554	4739	4920	5018	5014	5135	5320	5448	5566	5728	5840	5859
		8	G		1555	1582	1572	1561	1574	1566	1578	1572	1556	1543	1596	1544	1597	1509	1548	1552	1565	1562	1546	1557	1531	1550	1596	1514	1520	1529	1520	1556	1525	1595	1580	1589	1564	1556	1600	1560	1531	1580	1549	1538	1514	1548	1559	1563	1526
		9	G		1585	1578	1516	1533	1593	1552	1610	1560	1607	1560	1553	1565	1578	1559	1557	1570	1527	1585	1589	1575	1573	1524	1608	1537	1520	1605	1539	1532	1552	1544	1564	1564	1545	1566	1561	1544	1578	1532	1552	1596	1510	1536	1606	1544	1547
		10	G		1552	1609	1598	1606	1558	1598	1542	1547	1527	1529	1523	1568	1532	1568	1574	1528	1509	1533	1560	1605	1572	1540	1580	1559	1507	1584	1519	1578	1558	1559	1602	1581	1542	1527	1532	1557	1514	1474	1564	1522	1557	1560	1554	1510	1558
		11	G		1568	1591	1543	1595	1593	1551	1606	1556	1569	1524	1540	1548	1560	1575	1526	1602	1588	1509	1556	1566	1586	1543	1565	1561	1592	1570	1553	1521	1586	1556	1569	1555	1544	1510	1570	1568	1602	1572	1549	1636	1601	1544	1565	1556	1570
		12	G		1015	1012	974	1020	1047	948	992	972	983	1026	1043	1024	1000	973	1022	980	989	1016	1016	992	987	957	976	990	964	1006	1017	998	1008	1010	987	1013	991	987	974	962	974	946	996	973	974	982	992	1022	984
		1	H		991	996	1031	979	1026	1001	978	1010	990	964	960	1001	972	998	985	970	1016	967	974	1006	991	988	1018	966	968	992	1016	976	1014	996	1016	1013	986	958	1021	1002	954	1011	991	993	959	974	1028	1052	956
		2	H		983	981	994	998	951	992	946	996	968	981	975	1025	983	975	970	984	951	975	986	965	958	1000	984	1004	977	1015	991	951	984	944	963	995	1001	1014	1008	993	959	970	984	1017	1013	971	981	963	1000
		3	H		1002	977	1034	1004	983	1029	1024	1004	971	958	1020	1000	987	1003	988	954	1001	1001	1032	989	963	1004	994	1004	972	977	1004	1026	1008	998	974	982	1078	1010	1004	1008	984	981	1002	1041	963	968	1000	971	994
		4	H		989	1034	1021	1027	994	968	960	920	982	996	933	978	994	994	983	966	934	1006	1003	984	990	961	976	1018	953	979	995	995	979	1030	997	979	965	984	988	969	979	996	982	1028	965	1030	981	948	982
		5	H		990	974	1007	999	967	970	976	1009	990	991	986	942	994	984	995	988	972	977	1021	998	975	976	1032	971	967	1029	985	968	998	972	980	978	977	991	962	990	1018	982	961	941	966	974	1007	997	1004
		6	H		983	998	986	1026	954	981	985	1008	1007	1022	1004	958	954	984	1005	981	970	1004	966	996	998	1021	1026	1006	1014	1008	965	972	1009	971	1027	1011	1027	990	998	980	978	994	986	1028	968	990	982	947	1005
		7	H		1004	990	925	1005	970	983	992	1022	1006	960	1017	1009	1012	978	988	969	978	1019	1028	1025	997	1029	1020	1010	982	957	988	1041	960	1026	981	985	966	992	995	955	988	1001	990	963	970	1009	1003	1037	983
		8	H		976	1020	1028	949	1004	1002	992	978	988	1007	991	1011	948	997	993	979	1004	1018	974	978	969	958	998	979	986	992	1006	980	976	1010	1012	1030	1004	1009	999	975	982	973	978	955	976	999	1021	978	1048
		9	H		1006	962	1021	1000	1007	992	958	968	973	990	961	983	1010	957	987	982	1002	994	1013	945	992	994	956	1004	980	988	954	967	970	1008	1005	971	966	1000	988	984	1027	1015	991	991	975	1048	986	954	1016
		10	H		1040	974	1010	1019	1014	984	1004	1031	1030	997	1021	996	982	970	1033	983	954	1022	981	964	969	968	1039	991	952	1006	968	996	982	981	970	964	980	1019	987	993	999	1015	983	971	988	984	998	1005	982
		11	H		991	1018	1051	987	998	1026	1003	986	980	968	984	959	1031	960	1019	992	1016	979	980	1006	958	1004	988	1018	1011	1017	974	991	1016	954	1041	959	1020	980	968	1011	995	970	986	965	1004	994	977	988	1017
		12	H		1010	986	1030	1026	1003	970	975	1011	988	1003	1027	1005	1022	982	1032	1004	995	1010	1004	997	949	1019	1004	958	1017	1016	994	1004	984	1011	977	984	1030	1011	980	1001	1032	1009	985	1008	1028	1050	997	1000	1014
[truncated: 640 more columns]

## Sheet: Fig S12a3
Content	Colony	Well Col	Well Row	Content	ECFP	ECFP	ECFP	ECFP	ECFP	ECFP	ECFP	ECFP	ECFP	ECFP	ECFP	ECFP	ECFP	ECFP	ECFP	ECFP	ECFP	ECFP	ECFP	ECFP	ECFP	ECFP	ECFP	ECFP	ECFP	ECFP	ECFP	ECFP	ECFP	ECFP	ECFP	ECFP	ECFP	ECFP	ECFP	ECFP	ECFP	ECFP	ECFP	ECFP	ECFP	ECFP	ECFP	ECFP	ECFP
					0.0388889	0.205556	0.372222	0.539167	0.705	0.871667	1.03917	1.205	1.37194	1.53861	1.70611	1.87278	2.03944	2.20611	2.37278	2.53889	2.70639	2.87222	3.03972	3.20556	3.37306	3.54	3.70667	3.8725	4.04	4.20583	4.37278	4.53944	4.70694	4.87361	5.03944	5.20694	5.37278	5.53972	5.70722	5.87306	6.04056	6.20722	6.37389	6.54	6.70667	6.87417	7.04083	7.2075	7.37417
		1	A		9441	10616	11705	12717	13935	15389	16707	18260	20319	21910	23133	24992	26730	28709	30998	33183	35225	37494	39575	41621	43575	45520	47520	48568	50074	51114	52908	53700	54672	56052	57512	58758	59380	61235	62512	64184	65872	67041	68616	70205	71546	72611	74416	76645	77336
		2	A		7958	8738	9603	10392	11298	12193	13360	14498	15916	17256	18730	20150	21534	23316	24703	26447	28677	30399	32790	34228	36195	37848	40113	41240	43176	44790	46248	47587	48326	49814	51622	53058	53254	55127	56309	58126	58762	60177	61810	62878	64781	65940	67488	68672	70042
		3	A		3773	3762	3852	4088	4279	4333	4302	4490	4630	4795	4912	5024	5085	5218	5351	5514	5491	5659	5648	5723	5840	5910	5914	6033	6228	6182	6186	6290	6494	6449	6551	6662	6605	6760	6890	6998	7175	7191	7368	7450	7489	7665	7890	7812	8015
		4	A		4548	4594	4642	4645	4896	4979	5036	5153	5317	5560	5591	5747	5846	6015	6132	6358	6405	6457	6626	6678	6677	6854	6947	6912	7048	7176	7140	7343	7275	7502	7689	7666	7678	7768	8034	8194	8242	8305	8374	8551	8524	8646	8688	9018	9069
		5	A		8227	9004	9986	10688	11661	12490	13845	14987	16224	17893	19509	20990	22210	23818	25331	27136	29130	31459	33625	35379	37526	39426	41333	42564	44174	45680	46828	48038	49368	50361	52011	52805	53373	55274	56827	58002	58983	60458	62239	63411	65151	65772	67764	68345	70139
		6	A		1170	1213	1177	1258	1240	1209	1189	1224	1208	1150	1192	1199	1224	1242	1157	1170	1198	1137	1170	1180	1155	1235	1178	1136	1121	1199	1149	1180	1199	1176	1187	1191	1203	1122	1143	1143	1158	1169	1153	1179	1206	1149	1178	1176	1164
		7	A		1200	1242	1194	1166	1174	1201	1195	1191	1182	1180	1188	1191	1183	1225	1163	1180	1245	1192	1199	1208	1202	1177	1104	1207	1176	1192	1185	1199	1171	1128	1147	1156	1113	1167	1164	1180	1180	1117	1168	1138	1178	1122	1152	1157	1157
		8	A		1235	1195	1198	1149	1193	1182	1168	1233	1188	1216	1221	1186	1152	1193	1194	1234	1182	1183	1144	1156	1144	1160	1162	1156	1197	1210	1178	1141	1179	1181	1160	1139	1110	1187	1172	1129	1134	1108	1142	1147	1164	1132	1185	1158	1204
		9	A		1241	1229	1190	1216	1186	1216	1220	1254	1191	1235	1192	1170	1222	1210	1202	1205	1186	1232	1216	1198	1191	1216	1188	1243	1225	1216	1228	1212	1222	1202	1179	1192	1150	1210	1166	1204	1170	1170	1196	1207	1152	1167	1208	1196	1198
		10	A		1249	1244	1251	1218	1211	1227	1280	1263	1246	1236	1256	1230	1260	1212	1256	1252	1273	1204	1230	1232	1231	1210	1204	1242	1180	1231	1231	1235	1238	1220	1199	1237	1235	1216	1212	1205	1188	1197	1217	1253	1210	1259	1211	1159	1237
		11	A		1247	1221	1264	1215	1219	1224	1199	1209	1235	1243	1240	1250	1274	1240	1263	1242	1261	1249	1230	1230	1275	1215	1212	1231	1206	1214	1216	1252	1196	1194	1186	1219	1221	1200	1212	1201	1196	1212	1152	1202	1225	1198	1223	1222	1212
		12	A		1257	1273	1254	1258	1260	1250	1275	1250	1273	1246	1252	1202	1203	1229	1260	1179	1222	1166	1167	1222	1206	1221	1201	1170	1183	1215	1194	1218	1205	1183	1175	1205	1122	1106	1151	1204	1137	1179	1172	1165	1160	1169	1151	1184	1144
		1	B		3534	3598	3772	3804	3990	4080	4258	4432	4606	4832	5038	5218	5391	5566	5778	5845	6023	6337	6406	6600	6735	6873	7096	7094	7257	7345	7394	7515	7699	7738	7794	7820	7987	8208	8031	8314	8282	8414	8417	8721	8618	8762	8798	8882	9264
Receiver		2	B	C6=25000.000000;C12=25000.000000	2764	2797	2849	2996	3030	3130	3139	3363	3358	3420	3510	3531	3738	3766	3862	4004	4149	4224	4212	4462	4759	4775	4742	4935	5038	5138	5193	5210	5367	5548	5530	5629	5735	5808	5858	5850	6008	6168	6202	6197	6290	6291	6417	6406	6286
Receiver		3	B	C6=25000.000000;C12=2500.000000	3112	3233	3373	3500	3661	3741	3871	3962	4008	4203	4199	4304	4436	4478	4623	4774	4777	4926	4986	5117	5087	5350	5415	5418	5529	5614	5777	5876	5886	5917	5966	6152	6100	6352	6283	6369	6391	6580	6618	6610	6704	6937	6881	6981	6970
Receiver		4	B	C6=25000.000000;C12=250.000000	2670	2701	2716	2733	2830	2995	3079	3163	3279	3346	3439	3557	3690	3878	4041	4230	4401	4628	4840	4968	5164	5225	5534	5855	5958	6209	6392	6575	6821	7035	7144	7345	7514	7710	8021	7983	8394	8454	8550	8720	8852	8929	9124	9240	9479
Receiver		5	B	C6=25000.000000;C12=25.000000	3571	3601	3673	3666	3898	4042	4128	4280	4472	4586	4553	4756	4729	4924	4917	5116	5230	5430	5432	5609	5654	5779	5693	5833	5849	5966	5979	6105	6100	6196	6379	6518	6456	6773	6820	6810	6993	7123	7103	7190	7330	7344	7413	7455	7526
Receiver		6	B	C6=25000.000000;C12=2.500000	2957	3017	2933	3003	2960	3017	3012	2994	3040	2977	3073	3130	3096	3196	3191	3295	3357	3425	3510	3648	3732	4052	4248	4608	4973	5310	5782	6429	6921	7520	8376	9141	9626	10731	11549	12982	14160	15265	16604	17989	19482	20880	22600	24050	25914
Receiver		7	B	C6=25000.000000	2996	2913	3008	2932	3038	2950	2942	3006	3032	3064	3006	3088	3201	3194	3144	3204	3307	3444	3533	3545	3840	3950	4154	4459	4786	5135	5528	6010	6594	7039	7745	8442	8988	10018	10915	12027	12993	14150	15290	16326	17675	19091	20508	21990	23320
		8	B		3002	3009	2978	3062	3004	3007	2950	2963	3064	3011	2981	3036	3106	3230	3219	3149	3286	3386	3548	3661	3896	4096	4309	4695	5017	5534	5917	6388	7115	7739	8533	9617	10267	11532	12704	14251	15758	17320	18986	20702	22944	25152	27760	30041	32954
		9	B		3045	2977	3008	2996	3053	3002	2994	3060	3056	3112	3046	3053	3120	3176	3090	3286	3284	3403	3632	3744	3986	4230	4606	4936	5445	6112	6626	7358	8178	9098	10207	11494	12796	14696	16687	18538	21055	23715	26548	29458	33127	36996	41501	46202	51516
		10	B		3065	2931	2977	2989	2951	2984	2955	3054	3067	3150	3013	3080	3140	3166	3133	3278	3354	3458	3545	3722	3990	4212	4609	4976	5586	6056	6704	7471	8409	9196	10244	11837	13212	14923	17005	19100	21866	24060	27577	30839	34619	39143	43820	49047	54677
		11	B		3102	2964	2993	3008	3006	2960	3080	2993	3014	3024	3067	3039	3124	3204	3166	3301	3381	3572	3598	3815	4093	4190	4630	5009	5566	6044	6594	7526	8322	9386	10486	11822	13157	15379	17294	19702	22195	24861	28273	31568	35594	40416	45445	50303	56201
		12	B		1252	1319	1282	1264	1218	1255	1254	1280	1219	1290	1256	1235	1204	1278	1220	1186	1277	1222	1244	1212	1278	1208	1234	1179	1212	1212	1216	1214	1196	1189	1220	1227	1205	1207	1211	1234	1174	1200	1230	1174	1204	1197	1192	1151	1181
		1	C		10841	12225	13543	14827	16342	17642	19372	20988	23436	25444	27165	29241	31229	33452	35878	38348	40698	43380	46169	48368	50690	51852	53954	55485	56961	58021	59726	60798	63070	63889	65480	66645	67416	69372	71187	73135	73916	75013	76197	78022	78661	80148	82368	82932	84802
Receiver		2	C	C6=2500.000000;C12=25000.000000	13658	15320	17064	18782	20759	22905	24745	26862	28948	30733	32596	35524	37592	39993	42635	45010	46821	49112	51430	52468	53758	55415	57025	58711	60150	61025	62593	63870	65624	66800	68714	70556	70975	73043	74829	76122	77372	78446	80050	81617	82964	84144	85692	86771	89038
Receiver		3	C	C6=2500.000000;C12=2500.000000	3750	3712	3909	3978	4115	4182	4358	4492	4676	4742	4804	5007	5036	5123	5248	5550	5467	5548	5710	5704	5921	5825	6118	6184	6290	6250	6439	6556	6574	6718	6735	6904	6885	7051	7179	7188	7351	7456	7522	7613	7626	7760	7957	7976	7927
Receiver		4	C	C6=2500.000000;C12=250.000000	10174	11398	12401	13679	15030	16231	17699	19355	21416	22761	24166	26257	28298	30556	32529	34368	37173	39261	41303	43130	45092	47056	48640	49651	51201	52112	53712	55367	55836	57210	58295	60416	60200	62452	63343	65250	66036	66976	68072	69254	70500	72172	73682	74844	76035
Receiver		5	C	C6=2500.000000;C12=25.000000	8951	9804	10695	11741	12924	14130	15565	16878	18434	20543	22250	23920	25672	27524	29552	31704	34306	36522	39188	41020	42863	45260	47405	48928	50211	51096	52918	53833	55279	56454	57370	58324	58923	60559	61161	62365	63511	64578	65312	66370	67642	68515	69660	70484	71611
Receiver		6	C	C6=2500.000000;C12=2.500000	2988	2935	2976	2913	2957	2943	2913	3014	2912	2934	2900	2994	2928	3100	2971	3173	3128	3186	3216	3360	3436	3496	3745	3904	4183	4344	4715	5013	5404	5854	6435	7009	7597	8328	8978	9836	10880	11976	13251	14425	15637	17487	19440	21271	23382
Receiver		7	C	C6=2500.000000	2988	2893	2952	2932	2939	2985	2875	2862	3014	3050	3057	2989	3054	3084	3069	3116	3232	3167	3306	3486	3648	3706	3978	4172	4416	4682	5127	5432	5998	6630	7130	7770	8464	9261	10294	11038	12248	13178	14546	15770	17228	18516	20424	22148	24171
		8	C		2958	2856	2986	2907	2972	2931	2948	2999	3026	3015	3007	2964	3052	3140	3047	3097	3250	3292	3342	3409	3660	3803	3966	4194	4492	4798	5247	5629	6140	6730	7472	8044	8735	9817	10667	11917	12906	14300	15630	17138	19007	20795	22889	24663	27051
		9	C		2980	2901	2945	2948	2894	2916	3025	2972	2923	3025	3021	3027	2985	3020	3120	3146	3163	3262	3426	3330	3702	3807	4020	4426	4763	5086	5639	6177	6798	7557	8252	9316	10219	11626	12944	14454	16220	18395	20630	22922	25796	28858	32366	36310	41194
		10	C		2955	2932	3018	2945	2989	2942	2982	3014	3025	2993	3029	3039	3098	3150	3055	3181	3254	3354	3448	3576	3756	3894	4207	4491	4846	5246	5769	6358	7049	7824	8726	9777	10728	12409	14080	15808	17839	20148	22808	25751	29282	33108	37914	42227	46731
		11	C		3116	3027	2900	3011	3038	3001	3053	3007	2976	3039	2986	3048	3073	3046	3118	3173	3180	3381	3513	3555	3701	3840	4172	4503	4919	5251	5826	6360	7090	7801	8796	9884	10966	12425	13953	15812	17989	20248	23082	26110	29636	33398	38005	42174	47563
		12	C		1274	1296	1208	1276	1238	1252	1252	1216	1239	1269	1257	1248	1229	1282	1254	1207	1289	1296	1212	1210	1198	1163	1183	1206	1240	1222	1196	1220	1188	1158	1144	1173	1189	1180	1198	1210	1195	1164	1228	1187	1197	1206	1211	1211	1208
		1	D		6050	6539	6916	7393	8022	8493	9108	9759	10830	11879	12995	14505	16084	17866	19134	20997	22377	23651	25109	26766	29023	30436	31986	33862	35760	37154	39274	40132	41660	42838	44010	45083	45638	47311	47744	48880	49488	50347	51419	52690	53199	53941	55175	56375	57231
Receiver		2	D	C6=250.000000;C12=25000.000000	10860	11752	13179	14294	15618	17212	18583	20385	22322	24437	25698	27748	29961	32221	34458	37360	39649	42599	45085	47564	50311	52823	55104	57305	58606	60477	61792	63552	64990	66736	68044	70550	71110	73619	74959	77682	79296	80793	82360	83819	85194	87469	89216	91316	93141
Receiver		3	D	C6=250.000000;C12=2500.000000	2346	2332	2330	2298	2266	2244	2311	2295	2300	2322	2229	2342	2258	2346	2313	2302	2306	2286	2277	2307	2246	2253	2278	2318	2305	2294	2348	2308	2314	2267	2256	2271	2320	2320	2300	2325	2283	2338	2338	2322	2330	2329	2344	2352	2331
Receiver		4	D	C6=250.000000;C12=250.000000	3959	3955	4013	4115	4279	4321	4426	4591	4501	4857	4848	5032	5116	5293	5326	5506	5489	5750	5792	5958	6086	6132	6260	6276	6283	6385	6459	6594	6729	6874	6866	6946	6920	7119	7162	7310	7323	7305	7510	7634	7710	7660	7884	8006	8058
Receiver		5	D	C6=250.000000;C12=25.000000	6949	7728	8360	9116	10067	10991	11800	13005	14160	15668	16878	18613	20074	21191	22629	24209	25912	28166	29869	31680	33655	35394	36932	38377	39774	40648	42168	42953	44349	45531	46486	47958	47912	50124	51031	52458	53407	54779	55887	56882	58121	58932	60547	60918	62448
Receiver		6	D	C6=250.000000;C12=2.500000	2940	2933	2997	2964	2981	2963	2859	2961	2963	2946	2908	2968	2918	2928	2992	3012	3021	3022	3006	3063	3102	3081	3255	3206	3256	3433	3493	3541	3686	3852	3984	4244	4437	4681	4950	5182	5638	5976	6409	6788	7532	8188	9051	10049	11005
Receiver		7	D	C6=250.000000	2904	2984	3055	2914	2971	2943	2941	2972	3008	2978	3027	2876	3002	3054	2993	2959	3104	3155	3197	3230	3335	3411	3513	3655	3768	4061	4224	4668	4736	5138	5439	5806	6308	6817	7444	8083	8797	9601	10474	11376	12355	13487	14876	16526	17996
		8	D		2948	2994	2972	2928	2908	2973	2960	2946	2992	3075	2998	2957	3061	3066	3082	3046	3104	3148	3239	3282	3419	3540	3744	3950	4100	4319	4676	4972	5355	5716	6135	6718	7223	7924	8774	9524	10357	11554	12386	13654	15022	16628	18318	20160	22012
		9	D		2983	2923	2947	3002	2958	2910	2975	2869	2993	3013	3026	3113	3004	3020	3019	3125	3106	3128	3246	3393	3399	3566	3676	3892	4211	4565	4756	5218	5737	6213	6747	7390	8131	8888	10038	11068	12356	13634	15532	17022	19486	22186	25173	28214	31537
		10	D		3034	2964	2946	2990	2939	2962	2990	2979	3017	2968	2958	2943	2969	3050	3030	3056	3180	3154	3256	3309	3467	3626	3811	3901	4207	4502	4841	5305	5710	6335	6925	7643	8442	9477	10529	11857	13319	15118	17433	19837	22458	25552	28866	31920	35225
		11	D		3059	3032	3035	3052	3001	2986	2985	3029	2989	3003	2980	3056	3138	3171	3140	3204	3141	3211	3291	3419	3504	3643	3832	4011	4270	4581	4908	5379	5775	6453	6908	7866	8482	9531	10481	11894	13321	15240	17234	19615	22664	25579	28726	31929	34996
		12	D		1256	1272	1272	1275	1226	1245	1225	1276	1260	1245	1260	1244	1197	1243	1256	1236	1223	1227	1228	1251	1177	1228	1218	1196	1209	1175	1224	1263	1244	1206	1270	1212	1252	1233	1226	1198	1220	1210	1195	1218	1192	1166	1168	1215	1206
		1	E		3002	2989	2969	3026	3026	2977	3073	2936	3008	3049	3135	3186	3101	3152	3218	3334	3343	3456	3649	3653	3823	3943	4164	4483	4617	5060	5289	5730	6262	6581	7308	8024	8634	9481	10725	12026	13045	14429	15462	16549	17542	18914	20205	21394	22742
Receiver		2	E	C6=25.000000;C12=25000.000000	2947	2994	3056	3001	2924	2972	3040	2968	3054	3059	3030	3132	3098	3168	3218	3231	3324	3416	3380	3468	3640	3901	3993	4185	4329	4643	4909	5322	5630	6090	6539	7027	7669	8412	9276	10344	11276	12291	13509	14385	15420	16460	17621	18679	19759
Receiver		3	E	C6=25.000000;C12=2500.000000	2842	2963	2933	2882	2903	2869	2913	2928	2835	2887	2875	2930	2938	2878	2925	3002	3022	3102	3090	3131	3193	3265	3234	3333	3445	3610	3644	3633	3862	3913	3936	4116	4173	4233	4410	4449	4562	4676	4656	4819	4853	4932	5157	5245	5389
Receiver		4	E	C6=25.000000;C12=250.000000	2879	2831	2829	2838	2942	2790	2928	2877	2916	2914	2887	2921	2949	2970	2988	3017	3014	3015	3087	3091	3050	3172	3228	3246	3343	3387	3380	3468	3618	3720	3743	3842	3915	3995	4136	4286	4337	4507	4528	4725	4764	4876	5108	5059	5230
Receiver		5	E	C6=25.000000;C12=25.000000	3000	2945	2954	2958	2902	2922	2924	2957	2963	2985	3043	2981	3033	3058	3088	3217	3231	3262	3315	3423	3493	3608	3848	3923	4220	4457	4690	5022	5318	5782	6171	6570	7114	7944	8720	9549	10606	11428	12622	13538	14689	15441	16424	17226	18715
Receiver		6	E	C6=25.000000;C12=2.500000	2982	2962	2969	2975	2978	2998	2932	2965	2970	2983	2967	2926	2926	2923	2956	2977	2950	3034	3100	3024	3028	3064	3108	3108	3174	3234	3346	3397	3407	3552	3558	3584	3824	3990	4165	4346	4460	4689	5047	5409	5775	6143	6735	7419	8108
Receiver		7	E	C6=25.000000	2953	2952	2983	2885	2919	2952	3023	2880	3018	2905	2984	2976	2939	3001	2934	2976	3014	2984	2950	3020	3101	3128	3147	3178	3317	3279	3392	3480	3546	3556	3710	3848	4021	4172	4332	4610	4773	5089	5332	5673	6023	6361	6962	7731	8461
		8	E		2830	2996	2871	2925	2799	2914	2956	2942	2993	2934	2907	2924	3011	3026	2978	3022	2950	3043	3128	3089	3104	3118	3146	3296	3256	3356	3430	3594	3724	3820	4051	4168	4336	4525	4811	5125	5436	5734	6065	6396	7108	7558	8167	9099	9980
		9	E		2992	2984	3018	2954	2989	3049	2976	2984	2994	2970	3025	3039	2964	2985	3052	3042	3009	3092	3148	3096	3079	3189	3247	3341	3396	3523	3699	3718	3858	3993	4155	4506	4563	4890	5237	5544	6004	6474	7019	7704	8516	9240	10460	11469	12583
		10	E		3062	2916	2997	3009	3004	3059	2911	3018	2961	3034	2974	3002	2993	3023	2952	3061	3002	3110	2990	3083	3130	3128	3282	3336	3348	3547	3556	3798	3838	4049	4186	4416	4671	4920	5218	5622	6042	6636	7328	8093	8775	9564	10463	10962	11939
		11	E		2952	2968	2930	2993	2970	2986	2947	2969	2986	2951	2925	2999	2910	3002	2908	3000	3048	3084	3087	3035	3110	3176	3111	3260	3275	3431	3606	3671	3843	3965	4166	4377	4623	4817	5369	5726	6227	6694	7394	8305	8952	9891	10589	11485	12431
		12	E		1280	1281	1284	1284	1242	1248	1180	1273	1208	1280	1250	1218	1230	1207	1234	1246	1249	1204	1202	1261	1226	1219	1241	1220	1234	1224	1143	1226	1212	1241	1163	1217	1225	1200	1194	1192	1202	1155	1201	1191	1217	1237	1170	1237	1246
		1	F		2905	2883	2957	2911	2972	2948	2969	2952	3064	2987	3045	3065	3105	3147	3139	3233	3184	3295	3398	3438	3446	3624	3748	3916	4009	4122	4190	4372	4557	4728	4773	4962	5151	5291	5352	5586	5687	5848	5969	6139	6174	6422	6477	6612	6890
Receiver		2	F	C6=2.500000;C12=25000.000000	2918	2995	2984	3028	2953	2980	2987	3009	3105	3115	3082	3091	3159	3161	3271	3313	3210	3285	3398	3376	3508	3440	3587	3630	3554	3663	3772	3850	3904	4009	4041	4193	4209	4373	4534	4623	4710	4770	4798	4935	5068	5053	5094	5256	5474
Receiver		3	F	C6=2.500000;C12=2500.000000	2962	2921	2858	2910	2960	2915	2904	2915	3020	2842	2922	2911	2890	2983	2928	2937	2958	3018	3058	3018	3070	3018	3203	3150	3242	3235	3275	3262	3388	3496	3560	3612	3619	3827	3742	3970	3964	4191	4256	4388	4315	4342	4573	4704	4652
Receiver		4	F	C6=2.500000;C12=250.000000	2854	2880	2898	2885	2953	2880	2910	2926	2908	2932	2872	2867	2952	2942	2912	2859	2890	2912	2924	3002	3002	3063	2989	3016	3106	3132	3141	3158	3223	3285	3321	3394	3510	3580	3598	3741	3883	4059	4134	4310	4408	4581	4880	4992	5164
Receiver		5	F	C6=2.500000;C12=25.000000	2864	2901	2807	2917	2915	2856	2906	2892	2876	2966	2916	2886	2928	2968	2956	2956	3028	3056	3019	3144	3060	3126	3165	3191	3292	3268	3362	3434	3618	3585	3664	3717	3804	3972	3933	4125	4166	4252	4332	4427	4529	4573	4757	4815	4846
Receiver		6	F	C6=2.500000;C12=2.500000	2942	2943	2984	2998	2949	2926	2900	2946	2981	3018	3015	2908	3014	3010	2946	2973	2935	3035	2976	3025	2995	3035	3092	3135	3156	3236	3260	3371	3383	3454	3652	3667	3783	3918	4080	4195	4468	4705	4935	5190	5591	6086	6396	6990	7826
Receiver		7	F	C6=2.500000	2943	3062	2916	2953	2954	3042	2948	2965	2988	2946	2960	3012	2937	3049	2898	2979	3027	3004	3017	3026	3060	3074	3141	3144	3054	3254	3207	3288	3288	3441	3426	3584	3639	3734	3864	3989	4196	4242	4440	4751	4897	5159	5498	5849	6290
		8	F		2961	2960	3004	2973	3046	2986	2966	2917	2971	2938	2957	2955	2917	2997	2954	2948	3045	3006	3017	2952	2988	3079	3109	3032	3123	3146	3181	3217	3261	3345	3300	3385	3440	3608	3615	3671	3844	3905	3967	4188	4242	4469	4704	4801	5152
		9	F		2953	2963	2894	3001	3021	2957	3064	3058	3035	2959	3032	2983	2923	3022	3042	3005	3038	2966	3009	3021	3056	3088	3086	3086	3111	3210	3256	3310	3356	3339	3440	3546	3576	3587	3686	3793	3847	3934	4210	4312	4492	4655	4812	5040	5282
		10	F		2922	2914	2954	2963	2978	2950	3072	2974	2991	2934	2935	2975	3069	3003	2963	3073	3052	2972	3035	2969	3023	3123	3129	3106	3096	3201	3144	3310	3285	3328	3482	3441	3576	3762	3826	3979	4088	4024	4301	4479	4548	4755	4968	5086	5235
		11	F		3056	2970	2911	2982	2982	2978	2931	2960	3037	3010	2963	3050	3019	3006	2993	3005	3026	3023	3042	3075	2946	3100	3060	3120	3109	3180	3282	3277	3258	3430	3418	3544	3619	3670	3867	3942	4063	4242	4360	4516	4668	4788	4892	5107	5343
		12	F		1321	1236	1249	1302	1266	1296	1301	1215	1288	1250	1228	1246	1236	1262	1232	1247	1255	1290	1242	1258	1209	1237	1252	1226	1260	1192	1272	1175	1210	1248	1204	1192	1226	1196	1256	1238	1214	1171	1215	1208	1206	1226	1219	1178	1203
		1	G		3048	3005	3040	2996	2991	3002	3001	2996	3045	3014	3173	3202	3144	3238	3242	3325	3372	3491	3684	3783	4001	4212	4417	4720	5163	5551	5995	6659	7283	7994	8940	9892	10962	12478	13912	15678	17224	18794	20780	22000	23955	25305	26920	28478	30687
Receiver		2	G	C12=25000.000000	2947	3096	3038	3066	3074	2987	3117	3123	3094	3066	3087	3212	3230	3363	3360	3437	3511	3737	3857	3972	4228	4651	4869	5084	5595	6066	6579	7212	8086	8921	9874	11094	12364	13941	15329	17082	18742	19857	21482	22568	24238	25966	27543	29034	30782
Receiver		3	G	C12=2500.000000	2992	2924	2964	2852	2977	2914	2937	2892	2974	2916	2933	2979	3004	2984	2946	2970	3037	2996	3089	3171	3185	3267	3305	3308	3454	3497	3634	3676	3897	3833	3996	4008	4158	4212	4396	4423	4516	4630	4751	4862	4908	5036	5106	5134	5331
Receiver		4	G	C12=250.000000	2963	2946	2975	3016	2978	2964	3059	3057	3044	3002	3055	3038	3125	3179	3177	3339	3268	3486	3550	3671	3849	4089	4280	4590	4918	5302	5652	6156	6730	7353	8082	9015	9882	10978	12404	13711	15190	16674	18090	19189	20340	21694	23440	25070	26306
Receiver		5	G	C12=25.000000	3004	2983	2925	2988	3003	2990	3022	2976	3034	3009	2962	3075	3100	3099	3095	3272	3372	3376	3528	3618	3772	3941	4173	4397	4576	5111	5350	5888	6422	6986	7643	8449	9423	10670	11856	13353	14562	16120	17742	19025	20393	21422	23172	24635	26338
Receiver		6	G	C12=2.500000	2976	2990	2984	3028	2976	2961	2935	2989	3003	2988	2953	2985	2911	2938	3017	3004	3005	2957	3065	3044	3012	3154	3117	3112	3185	3218	3329	3420	3447	3503	3614	3686	3810	3920	4116	4243	4364	4752	4896	5206	5506	5931	6456	7129	7776
Receiver		7	G		3044	2998	2952	2982	2982	3075	3010	2966	2991	3034	2923	2977	2962	3000	2976	2944	2979	3044	2982	3007	2987	3076	3190	3172	3153	3128	3263	3244	3341	3291	3430	3546	3542	3669	3797	3884	4083	4165	4360	4573	4743	5026	5344	5651	6029
		8	G		3006	3015	2981	3048	2946	3017	2936	3063	2961	2985	3010	3035	3008	2959	2925	3036	2933	2991	3018	3048	3056	3063	2991	3078	3050	3100	3151	3214	3147	3251	3225	3356	3346	3442	3532	3661	3705	3766	3868	3986	4034	4300	4384	4578	4708
		9	G		2999	3086	3000	2986	2996	2960	3007	2874	3005	2980	2982	3023	2975	3049	2910	2950	2967	3004	3018	3062	3081	3087	3088	3087	3160	3179	3193	3226	3244	3249	3291	3453	3454	3530	3746	3759	3909	4002	4090	4089	4389	4469	4584	4816	4868
		10	G		3012	2905	2925	3006	2989	2938	2979	3005	3011	3034	3003	2998	2998	2988	2942	3028	3048	3066	3058	3059	3091	3042	3134	3034	3125	3194	3194	3248	3262	3326	3438	3443	3499	3684	3774	3892	3903	4017	4196	4360	4376	4596	4720	4882	4855
		11	G		3008	3043	3062	3026	3014	2942	3044	2986	3040	2998	3050	3018	3084	3002	2949	3086	2952	3002	3047	3075	3044	3064	3134	3182	3159	3186	3229	3331	3359	3453	3418	3556	3631	3764	3816	3901	4046	4220	4257	4369	4561	4682	4811	4855	4912
		12	G		1250	1304	1272	1290	1256	1288	1267	1211	1242	1230	1230	1256	1290	1291	1234	1231	1260	1243	1210	1247	1245	1249	1198	1246	1205	1217	1178	1274	1247	1180	1177	1186	1216	1196	1209	1228	1253	1194	1190	1194	1152	1201	1180	1240	1212
		1	H		2907	3011	3023	2922	2927	2932	2958	2954	3004	2912	2908	2984	3025	3082	3082	3106	3024	3148	3155	3262	3314	3451	3605	3642	3680	3973	4204	4360	4718	5054	5268	5700	6086	6653	7352	7839	8686	9478	10740	12128	13323	14778	16296	17559	19027
		2	H		2994	3035	2998	2979	2993	3090	3044	3107	3068	3090	3058	3137	3177	3120	3170	3241	3328	3588	3520	3542	3695	4000	4068	4346	4589	4941	5253	5480	6029	6604	7179	7811	8524	9682	10597	11777	13159	14643	16294	17715	19146	20805	22275	24130	25968
		3	H		2934	2853	2914	2956	2850	2938	2959	2919	2920	2918	2851	2915	2940	2846	2885	2851	2896	2818	2943	2950	2914	2927	2898	3038	2957	2948	2895	2966	2912	2928	3038	2932	2912	2935	2951	2930	2928	2892	2949	2965	2870	2999	2989	2982	2933
		4	H		2840	2923	2915	2923	2849	2862	2911	2938	2924	2911	2932	2942	2934	2909	2995	3068	2996	3014	3036	3108	3098	3240	3289	3350	3358	3501	3464	3479	3585	3734	3849	3972	3915	4053	4225	4396	4486	4453	4583	4796	4947	4996	5009	5145	5334
		5	H		3058	3088	3038	2967	3037	3022	3045	3085	3098	3050	3063	3070	3043	3137	3120	3165	3246	3238	3302	3298	3380	3448	3682	3852	4028	4204	4390	4678	4926	5193	5562	6044	6572	7284	8038	8930	9734	10900	11857	13128	14430	15565	16945	17756	19164
		6	H		1170	1234	1240	1196	1221	1182	1219	1189	1202	1168	1194	1154	1184	1189	1226	1164	1189	1151	1164	1171	1172	1201	1163	1236	1195	1123	1210	1132	1126	1140	1183	1192	1211	1195	1181	1178	1119	1107	1117	1127	1185	1144	1145	1110	1116
		7	H		1154	1187	1184	1212	1185	1218	1183	1226	1230	1233	1200	1185	1175	1220	1228	1184	1243	1186	1190	1149	1152	1149	1186	1208	1194	1198	1200	1205	1161	1154	1180	1178	1140	1165	1152	1168	1159	1139	1112	1157	1106	1088	1168	1171	1164
		8	H		1214	1195	1214	1217	1178	1204	1235	1178	1209	1159	1178	1245	1201	1219	1256	1164	1197	1144	1188	1184	1146	1187	1166	1186	1211	1210	1182	1170	1193	1160	1165	1203	1175	1158	1120	1146	1129	1156	1161	1156	1162	1160	1141	1105	1158
		9	H		1225	1242	1223	1264	1204	1270	1286	1250	1260	1253	1232	1203	1173	1216	1205	1221	1189	1226	1206	1177	1168	1226	1226	1226	1219	1203	1175	1162	1175	1207	1218	1207	1200	1182	1160	1185	1162	1150	1174	1154	1196	1170	1163	1164	1172
		10	H		1243	1196	1166	1213	1245	1192	1166	1240	1196	1213	1239	1199	1213	1232	1150	1220	1181	1188	1170	1212	1216	1247	1258	1191	1191	1188	1144	1181	1162	1213	1244	1196	1157	1184	1174	1154	1199	1137	1174	1199	1184	1192	1150	1215	1180
		11	H		1231	1207	1220	1202	1204	1239	1222	1234	1172	1245	1205	1213	1190	1208	1208	1234	1184	1189	1177	1161	1215	1183	1221	1144	1209	1204	1205	1199	1198	1172	1211	1202	1199	1140	1166	1159	1156	1167	1133	1179	1172	1163	1178	1145	1184
		12	H		1235	1273	1210	1198	1231	1299	1267	1200	1226	1248	1188	1191	1188	1191	1220	1210	1205	1181	1172	1190	1202	1233	1228	1215	1173	1197	1184	1208	1188	1168	1190	1158	1162	1146	1192	1188	1133	1118	1171	1133	1156	1108	1166	1102	1084
[truncated: 940 more columns]

## Sheet: Fig S4 IPTG
Content	Colony	Well Col	Well Row	Content	ECFP	ECFP	ECFP	ECFP	ECFP	ECFP	ECFP	ECFP	ECFP	ECFP	ECFP	ECFP	ECFP	ECFP	ECFP	ECFP	ECFP	ECFP	ECFP	ECFP	ECFP	ECFP	ECFP	ECFP	ECFP	ECFP	ECFP	ECFP	ECFP	ECFP	ECFP	ECFP	ECFP	ECFP	ECFP	ECFP	ECFP	ECFP	ECFP	ECFP	ECFP	ECFP	ECFP	ECFP	ECFP
					0.0402778	0.205833	0.373333	0.54	0.706667	0.8725	1.05222	1.20611	1.37278	1.53944	1.70611	1.87361	2.04028	2.20694	2.37278	2.54056	2.70722	2.87389	3.04056	3.20722	3.37389	3.54056	3.7075	3.87333	4.04083	4.2075	4.37333	4.54	4.7075	4.87444	5.04111	5.20694	5.37444	5.54028	5.70778	5.87444	6.04111	6.20806	6.37472	6.54056	6.70722	6.87472	7.04056	7.20833	7.375
		1	A		1781	1666	1656	1607	1661	1670	1670	1654	1649	1618	1607	1617	1600	1592	1620	1597	1569	1574	1604	1589	1575	1555	1625	1569	1526	1614	1551	1553	1605	1540	1599	1546	1601	1578	1552	1543	1568	1632	1671	1587	1609	1572	1536	1548	1569
		2	A		1707	1674	1699	1624	1553	1581	1636	1636	1664	1688	1638	1650	1686	1618	1596	1640	1608	1622	1560	1570	1686	1640	1616	1617	1618	1626	1643	1624	1578	1608	1650	1627	1643	1670	1684	1616	1571	1621	1564	1600	1578	1615	1525	1666	1621
		3	A		1632	1540	1615	1662	1577	1632	1645	1605	1641	1541	1622	1588	1657	1593	1584	1552	1555	1559	1622	1530	1652	1589	1557	1629	1611	1556	1526	1602	1573	1613	1601	1554	1575	1523	1583	1588	1637	1546	1622	1628	1532	1603	1514	1520	1585
		4	A		1744	1648	1698	1613	1611	1655	1666	1597	1543	1622	1588	1609	1589	1560	1547	1604	1563	1564	1639	1557	1558	1517	1514	1613	1654	1597	1580	1553	1574	1521	1580	1575	1595	1639	1576	1619	1554	1589	1562	1590	1578	1555	1550	1600	1567
		5	A		1736	1659	1644	1618	1635	1624	1641	1602	1632	1630	1588	1536	1635	1570	1594	1638	1555	1608	1592	1593	1563	1552	1580	1590	1560	1580	1568	1567	1550	1611	1537	1584	1544	1600	1519	1573	1596	1605	1537	1580	1600	1542	1619	1604	1600
		6	A		1658	1621	1591	1648	1604	1603	1628	1503	1610	1581	1526	1586	1558	1570	1524	1574	1563	1559	1518	1530	1599	1605	1575	1533	1552	1588	1635	1603	1510	1618	1527	1593	1635	1554	1615	1602	1573	1560	1625	1545	1545	1582	1544	1573	1551
		7	A		1632	1566	1599	1567	1544	1565	1604	1573	1600	1622	1579	1547	1548	1595	1568	1584	1557	1546	1588	1550	1586	1576	1583	1573	1577	1536	1515	1552	1613	1564	1550	1546	1541	1569	1531	1564	1624	1564	1472	1548	1514	1562	1527	1562	1533
		8	A		1737	1637	1596	1610	1605	1614	1540	1519	1553	1516	1563	1630	1616	1585	1592	1540	1542	1546	1516	1533	1515	1522	1566	1524	1594	1513	1518	1518	1554	1609	1554	1533	1504	1520	1584	1553	1575	1567	1628	1560	1542	1588	1547	1592	1549
		9	A		2912	2908	2907	2881	2927	2896	2955	2838	2866	2903	2877	2809	2843	2915	2842	2941	2860	2775	2828	2928	2922	2740	2750	2877	2832	2824	2812	2840	2767	2846	2765	2804	2838	2806	2845	2909	2775	2919	2873	2786	2799	2946	2802	2845	2820
		10	A		2633	2569	2571	2540	2594	2556	2643	2586	2519	2474	2630	2656	2584	2609	2573	2577	2582	2635	2553	2681	2585	2610	2652	2613	2669	2566	2663	2666	2656	2597	2672	2659	2644	2632	2642	2658	2530	2582	2648	2638	2629	2698	2722	2754	2712
		11	A		2918	2923	2853	2860	2848	2842	2836	2895	2797	2917	2880	2892	2844	2875	2863	2872	2876	2895	2875	2810	2820	2894	2885	2878	2891	2938	2948	2858	2948	3002	2917	2986	2970	2948	2881	2934	3028	2929	2898	2963	2863	2998	2952	2937	2963
		12	A		2534	2514	2466	2536	2502	2431	2528	2468	2490	2490	2584	2480	2450	2517	2488	2555	2496	2464	2482	2441	2498	2462	2422	2483	2502	2468	2524	2502	2528	2494	2404	2524	2451	2476	2501	2481	2540	2439	2506	2439	2497	2536	2445	2528	2615
		1	B		1738	1641	1659	1542	1655	1559	1638	1676	1534	1593	1602	1582	1594	1614	1555	1570	1539	1582	1499	1631	1569	1582	1595	1612	1584	1551	1611	1526	1573	1583	1595	1603	1594	1614	1603	1600	1562	1582	1578	1538	1608	1612	1576	1577	1519
Exclusive Receiver		2	B	IPTG=1.0;C6=25000.000000;C12=25000.000000	3037	2896	2892	2854	2954	2847	2956	2921	2938	2842	2812	2876	2952	2929	2871	2906	2842	2882	2824	2882	2940	2954	2809	2994	2914	2923	2945	2968	2979	3122	2983	2997	3042	3071	3106	3200	3166	3213	3314	3342	3457	3452	3570	3659	3714
Exclusive Receiver		3	B	IPTG=1.0;C6=25000.000000;C12=2500.000000	3065	2949	2968	2900	2815	2912	2899	2841	2898	2932	2874	2925	2912	2870	2875	2892	2848	2879	2912	2966	2818	2915	2914	2865	3014	2949	2854	2966	2950	2961	3030	3043	3022	2986	3104	3067	3170	3241	3299	3255	3373	3444	3429	3696	3710
Exclusive Receiver		4	B	IPTG=1.0;C6=25000.000000;C12=250.000000	3002	2911	3016	2937	2919	2838	2890	2790	2900	2866	2848	2873	2843	2876	2837	2803	2874	2896	2873	2873	2873	2904	2917	2889	2919	2914	2926	2946	2922	2989	3023	3044	2980	3080	2996	3075	3233	3210	3365	3365	3446	3419	3472	3651	3828
Exclusive Receiver		5	B	IPTG=1.0;C6=25000.000000;C12=25.000000	3059	2986	2926	2869	2915	2901	2903	2810	2912	2887	2862	2880	2821	2842	2839	2874	2826	2863	2797	2940	2850	2902	2916	2878	2846	2921	2901	2943	2934	2934	3003	2993	2987	3075	3119	3241	3274	3337	3390	3500	3545	3676	3749	3848	4008
Exclusive Receiver		6	B	IPTG=1.0;C6=25000.000000;C12=2.500000	3006	2913	2999	2872	2874	2950	2912	2819	2876	2828	2835	2935	2916	2872	2883	2882	2880	2937	2869	2907	2968	2964	3034	3110	3190	3228	3282	3332	3455	3590	3690	3903	4004	4394	4631	4951	5417	5832	6406	7098	7755	8456	9421	10635	11838
Exclusive Receiver		7	B	IPTG=1.0;C6=25000.000000	2990	2926	2934	2879	2803	2872	2876	2778	2830	2836	2844	2930	2795	2835	2846	2841	2863	2838	2864	2926	2970	3028	2990	3046	3146	3164	3282	3322	3515	3658	3760	4020	4250	4574	4872	5272	5736	6290	6991	7738	8552	9463	10736	12136	13669
		8	B		1626	1588	1590	1565	1566	1529	1597	1546	1546	1570	1559	1556	1542	1518	1560	1572	1560	1578	1541	1569	1576	1535	1489	1577	1543	1512	1580	1531	1556	1561	1538	1518	1547	1544	1535	1546	1556	1590	1564	1549	1549	1549	1575	1560	1543
		9	B		2825	2902	2842	2921	2877	2865	2891	2890	2871	2800	2876	2822	2887	2758	2859	2819	2783	2828	2792	2801	2726	2822	2860	2794	2866	2832	2799	2748	2852	2874	2764	2777	2776	2794	2819	2868	2782	2854	2865	2809	2846	2781	2742	2840	2851
		10	B		1845	1886	1816	1823	1780	1825	1878	1863	1835	1811	1810	1843	1793	1834	1786	1882	1810	1774	1826	1778	1850	1899	1815	1876	1783	1772	1827	1839	1852	1825	1832	1810	1751	1823	1880	1845	1868	1831	1866	1834	1860	1862	1803	1867	1862
		11	B		2864	2897	2896	2938	2901	2881	3022	2888	2797	2824	2795	2852	2876	2845	2892	2850	2790	2897	2800	2925	2834	2865	2880	2849	2798	2839	2791	2813	2865	2821	2837	2768	2809	2800	2828	2804	2784	2888	2819	2859	2775	2826	2838	2822	2816
		12	B		1907	1854	1835	1802	1824	1842	1905	1863	1851	1843	1834	1805	1799	1831	1874	1830	1860	1817	1791	1894	1891	1846	1891	1869	1815	1839	1878	1903	1868	1828	1810	1841	1852	1874	1863	1880	1872	1776	1893	1916	1835	1920	1784	1896	1875
		1	C		1683	1639	1657	1626	1576	1604	1548	1635	1592	1577	1603	1522	1626	1570	1574	1607	1610	1572	1565	1611	1521	1579	1555	1602	1565	1568	1582	1537	1608	1571	1590	1582	1628	1481	1566	1553	1590	1606	1580	1545	1633	1532	1588	1587	1537
Exclusive Receiver		2	C	IPTG=1.0;C6=2500.000000;C12=25000.000000	2966	2917	2966	2970	2943	2890	3008	2859	2846	2851	2916	2833	2878	2889	2917	2822	2856	2865	2898	2854	2835	2883	2863	2894	2873	2915	2920	2902	2948	2999	2976	2981	3055	2983	3073	3150	3200	3188	3294	3259	3331	3481	3456	3602	3667
Exclusive Receiver		3	C	IPTG=1.0;C6=2500.000000;C12=2500.000000	2972	2929	2896	2908	2881	2856	2878	2898	2871	2854	2842	2828	2872	2811	2859	2824	2848	2924	2802	2865	2927	2903	2860	2912	2787	2928	2913	2902	2934	2961	2974	2958	3066	3072	3072	3074	3154	3196	3269	3264	3340	3480	3516	3542	3698
Exclusive Receiver		4	C	IPTG=1.0;C6=2500.000000;C12=250.000000	2962	2913	2924	2866	2819	2795	2859	2836	2824	2847	2943	2822	2825	2876	2869	2822	2759	2854	2854	2930	2851	2909	2782	2917	2861	2879	2974	2942	2861	2956	2954	3008	3000	3052	3068	3074	3098	3180	3173	3368	3326	3522	3461	3499	3667
Exclusive Receiver		5	C	IPTG=1.0;C6=2500.000000;C12=25.000000	2964	3012	2947	2880	2877	2831	2876	2838	2831	2829	2820	2845	2808	2889	2865	2827	2878	2762	2822	2788	2853	2880	2781	2901	2831	2869	2918	2891	2939	2931	2922	3092	3004	3063	3114	3114	3192	3200	3258	3418	3385	3571	3630	3767	3902
Exclusive Receiver		6	C	IPTG=1.0;C6=2500.000000;C12=2.500000	2973	2956	2919	2913	2831	2836	2847	2859	2846	2866	2846	2831	2893	2894	2821	2916	2798	2887	2909	2824	2906	2973	2903	2997	3017	2961	3007	3096	3066	3142	3176	3319	3296	3404	3564	3632	3860	3943	4187	4410	4693	4979	5320	5686	6042
Exclusive Receiver		7	C	IPTG=1.0;C6=2500.000000	2966	2952	2906	2812	2840	2832	2854	2802	2845	2802	2719	2824	2809	2849	2814	2843	2867	2880	2872	2930	2855	2936	2984	2939	3004	3081	3210	3269	3383	3463	3505	3748	3915	4244	4433	4727	5236	5618	6110	6682	7353	8282	9014	10355	11554
		8	C		1674	1602	1578	1586	1588	1526	1538	1583	1558	1536	1516	1540	1568	1559	1520	1514	1545	1592	1504	1541	1557	1540	1537	1552	1542	1598	1544	1541	1572	1542	1496	1534	1584	1561	1556	1540	1569	1566	1573	1565	1569	1531	1565	1540	1531
		9	C		2870	2887	2862	2879	2791	2858	2876	2866	2831	2831	2817	2704	2822	2771	2848	2781	2783	2854	2786	2808	2688	2795	2798	2817	2821	2763	2749	2814	2728	2698	2769	2822	2856	2756	2797	2736	2760	2828	2808	2700	2778	2817	2714	2816	2829
		10	C		1888	1865	1840	1822	1880	1856	1810	1840	1789	1840	1764	1790	1737	1760	1824	1770	1834	1782	1856	1767	1785	1773	1798	1852	1894	1790	1774	1814	1894	1803	1776	1786	1860	1788	1806	1838	1807	1810	1803	1793	1835	1822	1825	1814	1822
		11	C		2834	2874	2904	2856	2890	2921	2819	2824	2824	2829	2833	2732	2850	2782	2813	2849	2822	2824	2855	2766	2761	2856	2848	2765	2867	2863	2822	2775	2820	2800	2823	2797	2848	2725	2849	2839	2909	2732	2931	2870	2842	2828	2830	2802	2861
		12	C		1861	1855	1861	1830	1791	1776	1837	1802	1794	1770	1819	1788	1788	1708	1782	1788	1756	1838	1810	1747	1860	1770	1783	1764	1797	1805	1747	1813	1853	1783	1826	1738	1793	1745	1790	1780	1830	1874	1779	1828	1800	1808	1800	1820	1852
		1	D		1699	1657	1664	1644	1638	1608	1684	1642	1632	1684	1638	1640	1624	1746	1591	1647	1610	1594	1610	1617	1669	1579	1629	1603	1594	1586	1612	1665	1623	1598	1642	1644	1631	1650	1631	1620	1607	1644	1643	1619	1597	1606	1559	1613	1594
Exclusive Receiver		2	D	IPTG=1.0;C6=250.000000;C12=25000.000000	2956	2950	2817	2863	2852	2841	2858	2876	2862	2844	2824	2884	2848	2774	2890	2794	2838	2879	2831	2810	2865	2880	2930	2881	2877	2889	2896	2957	2914	2995	3012	2950	2989	3144	2998	3096	3166	3210	3292	3364	3355	3415	3614	3620	3779
Exclusive Receiver		3	D	IPTG=1.0;C6=250.000000;C12=2500.000000	2962	2905	2920	2868	2867	2813	2846	2847	2840	2770	2860	2840	2802	2884	2889	2862	2831	2842	2858	2930	2887	2873	2919	2801	2823	2839	2913	2860	2838	2896	2934	2977	2991	3088	3038	3116	3116	3139	3170	3213	3333	3408	3528	3571	3689
Exclusive Receiver		4	D	IPTG=1.0;C6=250.000000;C12=250.000000	2932	2896	2836	2866	2857	2855	2827	2785	2806	2820	2781	2809	2796	2785	2875	2802	2809	2826	2776	2784	2903	2829	2878	2835	2855	2841	2842	2900	2853	2888	2895	2898	3008	3032	3040	3050	3035	3190	3315	3310	3280	3423	3526	3538	3604
Exclusive Receiver		5	D	IPTG=1.0;C6=250.000000;C12=25.000000	2868	2984	2899	2826	2886	2751	2848	2772	2794	2759	2800	2828	2850	2882	2830	2886	2780	2826	2819	2798	2791	2858	2841	2803	2886	2962	2884	2897	2862	2930	2882	2929	3022	3027	3096	3088	3174	3204	3267	3358	3505	3522	3622	3701	3890
Exclusive Receiver		6	D	IPTG=1.0;C6=250.000000;C12=2.500000	2927	2955	2844	2921	2882	2776	2848	2841	2820	2746	2839	2818	2836	2804	2770	2762	2812	2874	2896	2765	2851	2813	2858	2894	2904	2878	2860	2979	2929	2920	2990	3020	3093	3082	3198	3272	3376	3534	3585	3734	3782	4114	4280	4414	4581
Exclusive Receiver		7	D	IPTG=1.0;C6=250.000000	2963	2856	2844	2960	2900	2798	2851	2803	2838	2718	2745	2841	2836	2839	2827	2801	2862	2849	2853	2942	2864	3010	2874	2971	2979	3051	3068	3169	3165	3330	3391	3525	3638	3770	4086	4232	4557	4824	5165	5558	6166	6612	7267	8186	9097
		8	D		1580	1585	1589	1593	1593	1517	1530	1536	1620	1528	1545	1530	1550	1459	1562	1509	1608	1563	1499	1587	1548	1547	1556	1566	1517	1572	1554	1508	1544	1524	1556	1500	1496	1554	1592	1556	1549	1518	1551	1541	1531	1522	1538	1542	1501
		9	D		2849	2837	2913	2887	2870	2840	2902	2867	2760	2771	2776	2769	2806	2764	2818	2720	2718	2811	2767	2795	2830	2797	2786	2767	2845	2782	2664	2823	2786	2806	2747	2848	2814	2718	2757	2783	2778	2830	2826	2769	2772	2780	2734	2786	2776
		10	D		1931	1854	1836	1794	1816	1791	1803	1834	1794	1867	1789	1868	1846	1858	1808	1795	1785	1817	1816	1831	1768	1847	1873	1808	1847	1860	1861	1824	1790	1867	1816	1788	1782	1821	1792	1842	1825	1824	1800	1810	1823	1826	1815	1830	1794
		11	D		2929	2951	2877	2896	2890	2790	2868	2750	2858	2777	2822	2831	2770	2872	2843	2856	2816	2802	2828	2799	2761	2864	2828	2734	2820	2803	2821	2782	2937	2854	2804	2798	2832	2834	2889	2848	2802	2760	2814	2810	2714	2791	2787	2803	2838
		12	D		1842	1825	1822	1798	1792	1786	1749	1785	1773	1792	1721	1778	1736	1773	1805	1764	1762	1732	1851	1830	1767	1810	1774	1765	1779	1755	1726	1765	1758	1812	1818	1811	1756	1736	1816	1758	1802	1770	1813	1840	1782	1843	1828	1797	1768
		1	E		1675	1626	1554	1570	1542	1616	1628	1591	1600	1608	1580	1645	1613	1626	1538	1599	1513	1602	1606	1528	1592	1601	1640	1546	1605	1608	1637	1581	1603	1564	1578	1532	1580	1610	1614	1560	1550	1563	1579	1600	1646	1597	1602	1516	1550
Exclusive Receiver		2	E	IPTG=1.0;C6=25.000000;C12=25000.000000	2982	2944	2928	2832	2923	2812	2842	2820	2800	2859	2881	2821	2807	2751	2842	2820	2877	2878	2811	2799	2819	2874	2776	2876	2825	2863	2846	2884	2922	2926	2905	2994	3078	2954	3034	3065	3154	3108	3240	3320	3365	3431	3468	3536	3643
Exclusive Receiver		3	E	IPTG=1.0;C6=25.000000;C12=2500.000000	3051	2869	3009	2955	2946	2839	2896	2807	2793	2806	2781	2862	2894	2830	2830	2781	2810	2786	2827	2874	2788	2878	2866	2752	2870	2875	2865	2887	2892	2898	2990	2966	2966	3058	2973	3068	3120	3151	3210	3219	3290	3377	3548	3590	3622
Exclusive Receiver		4	E	IPTG=1.0;C6=25.000000;C12=250.000000	2920	2914	2950	2798	2857	2870	2834	2785	2804	2858	2899	2808	2758	2883	2859	2880	2857	2844	2861	2800	2790	2843	2880	2819	2866	2875	2927	2955	2924	2903	2933	3024	2989	2994	3062	3103	3233	3166	3216	3307	3318	3446	3523	3602	3765
Exclusive Receiver		5	E	IPTG=1.0;C6=25.000000;C12=25.000000	2929	2842	2842	2848	2815	2883	2779	2785	2719	2764	2791	2740	2752	2741	2791	2763	2743	2744	2810	2700	2777	2806	2794	2821	2779	2893	2826	2845	2818	2870	2904	2924	2927	3040	3014	3043	3105	3125	3249	3371	3354	3457	3551	3672	3773
Exclusive Receiver		6	E	IPTG=1.0;C6=25.000000;C12=2.500000	2980	2900	2914	2874	2838	2882	2821	2852	2819	2798	2822	2858	2868	2852	2822	2812	2825	2821	2846	2825	2807	2817	2804	2887	2852	2852	2868	2912	2876	2962	2929	2989	3061	3101	3162	3159	3232	3397	3460	3491	3670	3757	3844	4022	4083
Exclusive Receiver		7	E	IPTG=1.0;C6=25.000000	2904	2968	2857	2924	2839	2807	2933	2863	2875	2759	2816	2806	2763	2835	2758	2772	2717	2820	2806	2818	2817	2833	2830	2837	2954	2906	2900	2906	2991	2974	3002	3109	3146	3174	3396	3413	3505	3678	3804	3974	4154	4370	4595	4865	5128
		8	E		1608	1558	1580	1524	1558	1571	1542	1544	1546	1504	1563	1502	1536	1572	1531	1570	1509	1476	1555	1551	1548	1550	1512	1497	1533	1570	1502	1547	1516	1562	1590	1531	1617	1566	1619	1578	1565	1500	1532	1540	1556	1564	1492	1578	1571
		9	E		2846	2857	2911	2849	2840	2829	2844	2811	2810	2764	2832	2800	2862	2782	2782	2925	2766	2789	2782	2832	2781	2813	2817	2847	2809	2822	2782	2811	2850	2754	2792	2794	2833	2690	2826	2744	2776	2806	2780	2798	2792	2780	2804	2780	2812
		10	E		1927	1892	1847	1898	1808	1886	1877	1900	1910	1901	1921	1889	1886	1912	1878	1890	1878	1938	1958	1839	1912	1868	1848	1909	1859	1968	1871	1934	1899	1843	1850	1889	1953	1898	1836	1842	1914	1897	1880	1869	1884	1936	1826	1912	1953
		11	E		2869	2858	2846	2896	2907	2875	2844	2872	2822	2876	2854	2818	2829	2882	2789	2782	2770	2796	2779	2797	2805	2833	2792	2836	2795	2818	2825	2816	2828	2806	2775	2864	2735	2828	2813	2829	2886	2849	2804	2862	2796	2824	2806	2834	2796
		12	E		1942	1926	1962	1976	1894	1906	1957	1914	1916	1966	1923	1910	1902	1924	1904	1898	1902	1902	1912	1931	1945	1956	1883	1954	1963	1912	1909	1985	1935	1938	1888	1935	1895	1972	1915	1900	1886	1916	1877	1937	1920	1882	1922	1894	1918
		1	F		1649	1644	1699	1584	1570	1563	1558	1484	1566	1518	1533	1583	1581	1567	1538	1594	1546	1550	1620	1543	1594	1584	1566	1525	1553	1552	1563	1589	1662	1560	1614	1570	1606	1605	1599	1552	1595	1625	1570	1587	1551	1522	1534	1540	1600
Exclusive Receiver		2	F	IPTG=1.0;C6=2.500000;C12=25000.000000	2882	2956	2971	2890	2858	2822	2818	2749	2863	2878	2870	2759	2840	2821	2856	2839	2878	2728	2889	2793	2838	2867	2932	2912	2875	2868	2900	2974	2935	2886	2978	2944	3002	3062	3064	3112	3138	3153	3178	3266	3341	3386	3519	3592	3685
Exclusive Receiver		3	F	IPTG=1.0;C6=2.500000;C12=2500.000000	2867	3010	2894	2857	2920	2826	2781	2831	2917	2852	2806	2866	2903	2804	2804	2770	2808	2812	2851	2868	2824	2851	2910	2867	2783	2869	2862	2879	2852	2891	2885	2944	2958	2990	3036	3026	3151	3215	3223	3286	3316	3480	3514	3541	3658
Exclusive Receiver		4	F	IPTG=1.0;C6=2.500000;C12=250.000000	2935	2918	2941	2874	2856	2965	2885	2823	2825	2897	2838	2852	2794	2778	2897	2826	2881	2847	2853	2865	2828	2842	2886	2842	2912	2935	2884	2873	2914	3002	2964	2997	2988	2969	3025	3092	3156	3259	3231	3155	3326	3363	3388	3433	3598
Exclusive Receiver		5	F	IPTG=1.0;C6=2.500000;C12=25.000000	2894	2954	2935	2914	2825	2900	2817	2863	2804	2784	2782	2818	2824	2834	2782	2752	2780	2843	2868	2812	2828	2816	2776	2819	2861	2793	2882	2955	2899	2954	2950	2959	2968	3000	3039	3119	3171	3246	3306	3366	3528	3545	3691	3719	3814
Exclusive Receiver		6	F	IPTG=1.0;C6=2.500000;C12=2.500000	2937	3009	2885	2884	2843	2887	2845	2755	2814	2779	2750	2768	2852	2779	2800	2845	2815	2740	2818	2893	2820	2838	2829	2829	2841	2877	2894	2937	2974	2950	2971	2911	2990	3018	3128	3177	3240	3304	3359	3431	3572	3677	3775	3966	4125
Exclusive Receiver		7	F	IPTG=1.0;C6=2.500000	2953	2888	2964	2795	2774	2790	2871	2790	2850	2804	2857	2790	2836	2798	2831	2853	2871	2836	2776	2861	2849	2939	2866	2806	2823	2832	2931	2962	2883	2892	3027	3033	3040	3110	3130	3179	3287	3398	3482	3532	3575	3816	3901	3960	4162
		8	F		2198	2128	2187	2140	2173	2214	2228	2124	2116	2080	2119	2120	2187	2136	2094	2062	2183	2140	2064	2140	2074	2093	2071	2117	2076	2098	2137	2144	2097	2130	2070	2146	2186	2102	2100	2126	2176	2168	2176	2058	2104	2071	2158	2102	2134
		9	F		2820	2814	2846	2864	2834	2875	2919	2756	2812	2857	2782	2831	2795	2831	2876	2844	2908	2844	2765	2817	2800	2826	2796	2827	2805	2765	2760	2824	2793	2782	2842	2808	2882	2839	2863	2829	2815	2867	2887	2807	2823	2794	2788	2818	2785
		10	F		1860	1795	1816	1867	1866	1878	1830	1823	1811	1843	1779	1822	1807	1799	1805	1859	1815	1780	1805	1829	1830	1806	1813	1808	1815	1836	1793	1804	1818	1784	1907	1842	1792	1867	1801	1891	1836	1780	1861	1816	1805	1804	1797	1828	1862
		11	F		2802	2942	2877	2845	2857	2819	2800	2838	2840	2832	2873	2770	2873	2907	2768	2841	2793	2840	2835	2824	2772	2778	2757	2763	2845	2822	2808	2854	2738	2836	2809	2752	2826	2798	2784	2849	2791	2802	2823	2750	2772	2796	2730	2786	2786
		12	F		1852	1823	1832	1788	1758	1784	1796	1822	1835	1776	1814	1794	1778	1738	1802	1829	1804	1904	1810	1818	1787	1849	1815	1786	1789	1811	1806	1863	1772	1792	1745	1777	1802	1750	1810	1764	1793	1795	1768	1773	1782	1818	1858	1816	1786
		1	G		1681	1655	1603	1593	1589	1592	1645	1561	1596	1622	1533	1576	1622	1584	1573	1564	1556	1589	1606	1614	1587	1574	1575	1583	1589	1574	1602	1552	1574	1598	1557	1524	1543	1545	1574	1581	1558	1532	1563	1596	1574	1558	1570	1540	1545
Exclusive Receiver		2	G	IPTG=1.0;C12=25000.000000	2915	2872	2914	2934	2846	2853	2875	2886	2789	2918	2848	2863	2928	2850	2832	2856	2899	2870	2792	2844	2850	2880	2829	2780	2827	2867	2910	2927	2862	2980	2920	2949	3016	3021	3108	3073	3100	3121	3233	3291	3314	3392	3504	3529	3684
Exclusive Receiver		3	G	IPTG=1.0;C12=2500.000000	2904	2899	2948	2876	2908	2896	2843	2844	2829	2820	2833	2879	2870	2878	2826	2752	2801	2897	2812	2803	2827	2816	2899	2843	2874	2835	2833	2865	2963	2926	2960	2964	2946	3018	3073	3123	3061	3193	3178	3282	3306	3459	3447	3512	3684
Exclusive Receiver		4	G	IPTG=1.0;C12=250.000000	2886	2932	2867	2918	2809	2846	2875	2948	2737	2909	2810	2818	2857	2854	2813	2810	2890	2817	2910	2859	2900	2866	2807	2809	2894	2877	2879	2891	2896	2929	2978	2964	2980	3038	3087	3136	3169	3178	3177	3292	3338	3445	3418	3564	3612
Exclusive Receiver		5	G	IPTG=1.0;C12=25.000000	2876	2902	2938	2856	2837	2783	2814	2868	2924	2830	2856	2817	2867	2860	2853	2774	2830	2820	2782	2798	2860	2860	2784	2808	2970	2820	2900	2893	2848	2926	2902	2934	2950	3032	3020	3167	3071	3206	3206	3290	3362	3492	3622	3657	3755
Exclusive Receiver		6	G	IPTG=1.0;C12=2.500000	2892	2964	2872	2829	2836	2800	2863	2824	2787	2890	2790	2860	2855	2810	2778	2800	2796	2876	2787	2789	2844	2806	2866	2801	2786	2856	2890	2910	2870	2977	2896	3070	3023	3096	3113	3151	3250	3282	3373	3450	3518	3669	3863	3888	4127
Exclusive Receiver		7	G	IPTG=1.0	2855	2890	2844	2784	2824	2803	2821	2789	2734	2783	2743	2802	2783	2826	2793	2774	2772	2796	2841	2742	2823	2789	2782	2802	2908	2883	2865	2837	2894	2921	2984	3016	2944	2963	3022	3146	3235	3346	3408	3532	3596	3695	3914	4050	4238
		8	G		1616	1568	1543	1571	1530	1566	1532	1541	1580	1551	1590	1526	1546	1527	1527	1558	1554	1489	1504	1527	1513	1560	1528	1553	1567	1510	1531	1486	1526	1519	1556	1496	1511	1452	1578	1508	1523	1522	1511	1511	1500	1582	1489	1527	1514
		9	G		2818	2928	2943	2882	2837	2916	2972	2890	2782	2938	2907	2886	2841	2833	2838	2889	2816	2846	2878	2838	2750	2785	2823	2800	2830	2860	2754	2883	2804	2924	2901	2825	2788	2906	2829	2794	2788	2861	2846	2832	2845	2882	2860	2764	2792
		10	G		2940	2926	2869	2837	2927	2876	2899	2877	2828	2861	2878	2813	2819	2897	2769	2780	2839	2879	2896	2813	2790	2862	2772	2866	2861	2861	2814	2887	2840	2870	2837	2844	2896	2806	2824	2863	2849	2880	2874	2853	2883	2873	2853	2842	2785
		11	G		2908	2916	2911	2919	2865	2907	2825	2842	2853	2901	2841	2864	2843	2801	2817	2860	2821	2809	2828	2886	2780	2901	2792	2824	2856	2786	2866	2793	2848	2809	2815	2825	2782	2816	2838	2803	2853	2809	2832	2802	2894	2799	2858	2776	2864
		12	G		2855	2827	2804	2866	2807	2860	2848	2786	2858	2851	2860	2797	2819	2759	2770	2783	2822	2742	2763	2844	2798	2831	2753	2832	2804	2803	2760	2764	2866	2775	2830	2830	2845	2787	2840	2761	2832	2809	2740	2913	2875	2765	2750	2745	2722
		1	H		1610	1703	1667	1649	1605	1673	1574	1601	1575	1630	1559	1544	1583	1543	1564	1565	1551	1540	1521	1558	1539	1523	1507	1510	1560	1552	1528	1529	1516	1540	1589	1561	1572	1556	1552	1592	1567	1546	1542	1484	1588	1550	1562	1536	1542
		2	H		1640	1538	1582	1580	1600	1553	1596	1634	1563	1607	1485	1544	1560	1619	1550	1594	1558	1561	1586	1548	1544	1566	1550	1602	1521	1548	1572	1547	1572	1530	1569	1508	1540	1602	1554	1493	1570	1532	1514	1561	1536	1573	1522	1537	1556
		3	H		1620	1602	1597	1581	1547	1606	1547	1522	1517	1496	1544	1553	1502	1532	1534	1539	1546	1522	1545	1547	1556	1513	1526	1473	1520	1472	1530	1511	1556	1594	1519	1590	1476	1536	1520	1545	1535	1528	1484	1530	1504	1564	1519	1553	1482
		4	H		1563	1551	1564	1588	1564	1468	1562	1576	1539	1532	1478	1508	1521	1505	1543	1527	1503	1558	1493	1495	1453	1560	1548	1525	1553	1533	1481	1511	1500	1480	1472	1509	1559	1499	1528	1531	1528	1548	1497	1540	1502	1488	1504	1509	1526
		5	H		1590	1589	1541	1588	1527	1597	1539	1540	1542	1521	1528	1501	1509	1490	1548	1534	1530	1498	1575	1565	1554	1563	1517	1512	1540	1514	1525	1496	1520	1489	1520	1513	1506	1503	1479	1538	1527	1553	1476	1494	1505	1527	1500	1492	1456
		6	H		1624	1588	1511	1572	1578	1526	1568	1526	1542	1564	1526	1474	1584	1592	1558	1519	1562	1551	1519	1537	1552	1511	1553	1544	1516	1536	1533	1504	1528	1528	1537	1543	1587	1488	1484	1587	1524	1513	1523	1518	1477	1517	1528	1476	1490
		7	H		1699	1601	1670	1561	1593	1502	1573	1579	1549	1541	1579	1593	1565	1560	1548	1565	1560	1572	1526	1604	1545	1587	1631	1574	1522	1610	1520	1571	1522	1575	1578	1524	1542	1569	1548	1551	1600	1607	1536	1544	1539	1496	1541	1608	1557
		8	H		1585	1568	1543	1553	1578	1561	1579	1519	1464	1534	1513	1511	1476	1525	1545	1545	1544	1534	1529	1527	1483	1490	1490	1496	1483	1491	1511	1436	1468	1503	1514	1532	1504	1504	1516	1542	1480	1504	1519	1550	1490	1506	1498	1467	1509
		9	H		2908	2851	2942	2867	2867	2889	2846	2930	2824	2804	2810	2921	2837	2888	2774	2849	2827	2835	2848	2853	2875	2842	2842	2771	2941	2849	2853	2910	2897	2769	2827	2843	2944	2817	2871	2872	2874	2841	2852	2868	2869	2827	2831	2756	2857
		10	H		2951	2910	2918	2895	2866	2912	2884	2860	2887	2906	2907	2988	2800	2929	2843	2823	2815	2861	2825	2846	2863	2902	2880	2838	2792	2724	2829	2849	2911	2793	2879	2905	2768	2811	2845	2829	2858	2854	2768	2871	2851	2822	2843	2846	2781
		11	H		2841	2939	2909	2877	2953	2840	2854	2889	2865	2840	2791	2866	2901	2916	2834	2830	2818	2847	2805	2779	2890	2887	2862	2880	2882	2892	2787	2770	2839	2832	2813	2902	2861	2804	2882	2906	2847	2829	2819	2834	2860	2884	2923	2848	2962
		12	H		2843	2862	2922	2821	2850	2953	2883	2864	2870	2816	2836	2859	2850	2813	2829	2863	2844	2884	2780	2795	2812	2851	2786	2810	2879	2887	2888	2775	2823	2758	2820	2824	2805	2839	2834	2786	2805	2798	2769	2854	2828	2786	2815	2844	2793
[truncated: 455 more columns]

## Sheet: Fig S4 ATC
Content	Colony	Well Col	Well Row	Content	ECFP	ECFP	ECFP	ECFP	ECFP	ECFP	ECFP	ECFP	ECFP	ECFP	ECFP	ECFP	ECFP	ECFP	ECFP	ECFP	ECFP	ECFP	ECFP	ECFP	ECFP	ECFP	ECFP	ECFP	ECFP	ECFP	ECFP	ECFP	ECFP	ECFP	ECFP	ECFP	ECFP	ECFP	ECFP	ECFP	ECFP	ECFP	ECFP	ECFP	ECFP	ECFP	ECFP	ECFP	ECFP
					0.0391667	0.206389	0.373056	0.54	0.705833	0.8725	1.04	1.20667	1.3725	1.54028	1.70694	1.87444	2.03944	2.20694	2.37278	2.53944	2.70611	2.87306	3.03972	3.20722	3.37306	3.53972	3.70722	3.87417	4.04083	4.20667	4.37417	4.54083	4.7075	4.87417	5.04111	5.20778	5.37361	5.54111	5.70778	5.87444	6.04139	6.20806	6.37389	6.54056	6.70722	6.87389	7.04139	7.20806	7.37417
		1	A		1695	1680	1695	1709	1718	1674	1676	1652	1639	1674	1623	1682	1624	1687	1622	1650	1655	1634	1636	1602	1613	1626	1563	1624	1575	1606	1609	1633	1564	1649	1627	1570	1574	1582	1639	1558	1573	1592	1596	1594	1579	1576	1583	1570	1551
		2	A		1651	1656	1639	1674	1694	1642	1595	1642	1592	1611	1583	1673	1597	1558	1642	1617	1584	1559	1575	1640	1555	1596	1592	1586	1611	1535	1626	1601	1575	1535	1566	1558	1601	1622	1555	1580	1587	1563	1587	1562	1571	1535	1607	1635	1582
		3	A		1656	1628	1644	1608	1564	1567	1636	1571	1648	1565	1537	1528	1566	1546	1598	1582	1570	1546	1536	1592	1574	1606	1519	1520	1622	1548	1612	1553	1590	1562	1568	1562	1561	1614	1548	1564	1535	1556	1614	1577	1540	1593	1580	1590	1566
		4	A		1767	1676	1676	1647	1635	1627	1656	1673	1591	1677	1564	1638	1623	1580	1616	1623	1578	1625	1592	1601	1638	1619	1600	1622	1604	1586	1598	1548	1602	1577	1596	1530	1610	1628	1587	1569	1537	1543	1566	1594	1564	1587	1586	1666	1549
		5	A		1686	1644	1602	1590	1605	1589	1560	1569	1539	1617	1576	1604	1544	1523	1571	1574	1612	1582	1630	1568	1619	1593	1501	1533	1554	1589	1536	1562	1598	1599	1578	1587	1611	1596	1629	1588	1619	1572	1539	1579	1574	1548	1567	1614	1548
		6	A		1701	1574	1638	1601	1534	1581	1586	1565	1595	1566	1568	1575	1505	1481	1514	1584	1547	1498	1510	1479	1522	1572	1537	1563	1587	1553	1556	1578	1550	1540	1514	1528	1552	1545	1544	1551	1522	1570	1595	1575	1526	1548	1577	1542	1524
		7	A		1619	1667	1571	1574	1595	1558	1600	1592	1562	1504	1512	1612	1557	1533	1536	1513	1551	1572	1516	1558	1536	1594	1546	1498	1579	1503	1550	1580	1534	1516	1591	1588	1506	1570	1589	1579	1533	1547	1588	1531	1504	1560	1524	1550	1592
		8	A		1683	1615	1626	1592	1571	1602	1558	1610	1534	1553	1574	1565	1527	1511	1587	1551	1539	1590	1549	1544	1544	1539	1531	1532	1539	1548	1554	1569	1563	1560	1586	1602	1544	1488	1475	1601	1590	1537	1568	1559	1564	1526	1541	1556	1586
		9	A		1660	1587	1597	1598	1534	1582	1530	1547	1623	1548	1515	1576	1531	1548	1548	1569	1535	1561	1525	1548	1563	1507	1556	1552	1525	1488	1531	1487	1537	1508	1560	1494	1536	1530	1488	1505	1503	1574	1556	1525	1515	1542	1527	1536	1523
		10	A		2916	2880	2865	2896	2819	2832	2924	2930	2838	2858	2851	2781	2963	2890	2877	2842	2787	2748	2836	2828	2831	2766	2801	2842	2893	2862	2835	2863	2779	2800	2881	2758	2845	2843	2844	2831	2817	2820	2787	2804	2814	2853	2853	2802	2885
		11	A		2871	2820	2800	2881	2860	2780	2742	2845	2832	2864	2878	2877	2813	2760	2796	2790	2858	2810	2852	2851	2836	2886	2818	2806	2834	2798	2804	2838	2828	2837	2797	2782	2851	2832	2823	2816	2789	2878	2825	2726	2822	2811	2873	2833	2779
		12	A		2852	2882	2857	2817	2819	2819	2808	2860	2847	2836	2790	2781	2802	2789	2792	2775	2799	2839	2859	2810	2828	2842	2776	2768	2774	2720	2824	2775	2838	2824	2832	2812	2730	2928	2780	2859	2772	2784	2793	2886	2748	2757	2777	2808	2822
		1	B		1740	1677	1626	1645	1645	1635	1658	1648	1697	1630	1616	1610	1607	1708	1656	1668	1652	1648	1586	1601	1618	1687	1640	1641	1638	1629	1639	1576	1592	1606	1623	1629	1631	1589	1632	1618	1627	1631	1594	1668	1639	1650	1612	1642	1580
Exclusive Receiver		2	B	ATC=100.0;C6=25000.000000;C12=25000.000000	3058	2998	2986	2970	2943	2954	3071	3059	3013	2990	3008	3061	3087	3047	3132	3105	3142	3260	3326	3367	3476	3699	3921	4141	4528	4917	5258	5822	6394	7035	7937	8993	10040	11590	13212	15016	17178	19871	22540	25633	29848	34204	39250	45034	50071
Exclusive Receiver		3	B	ATC=100.0;C6=25000.000000;C12=2500.000000	3104	3015	3054	2932	2986	2974	2965	2944	2980	2961	3024	2963	3002	3060	3085	3076	3223	3246	3361	3439	3632	3702	3866	4236	4471	4928	5390	5942	6557	7298	8193	9244	10447	11990	13594	15401	17375	19800	22780	26115	30365	34020	39306	44502	50178
Exclusive Receiver		4	B	ATC=100.0;C6=25000.000000;C12=250.000000	3019	3051	3066	3032	2988	2993	2990	2901	2879	2968	2911	2945	3009	3019	3063	3051	3111	3290	3277	3354	3490	3610	4003	4207	4542	4974	5426	5822	6528	7190	8384	9114	10350	11743	13357	15276	17368	19595	22422	25719	29695	33838	39064	43812	49121
Exclusive Receiver		5	B	ATC=100.0;C6=25000.000000;C12=25.000000	3030	2931	2946	2928	2987	2926	2897	2948	2892	3000	2990	2962	2995	2934	3033	3103	3138	3242	3235	3382	3534	3752	3931	4156	4541	4939	5394	5934	6537	7398	8244	9241	10520	12003	13652	15466	17542	20217	22887	26214	30045	34130	39186	44647	50834
Exclusive Receiver		6	B	ATC=100.0;C6=25000.000000;C12=2.500000	2984	2972	2917	2914	2965	2935	2884	2892	2932	2895	2907	2958	2959	2984	2994	3026	3085	3180	3242	3396	3566	3618	3863	4145	4448	4700	5310	5748	6309	7036	7861	9014	10293	11633	13020	14994	17122	19530	22283	25528	29062	33063	37629	43348	49112
Exclusive Receiver		7	B	ATC=100.0;C6=25000.000000	2976	2904	2912	2926	2906	2941	2902	2907	2874	2941	2913	2945	2964	3002	3023	3113	3077	3171	3204	3373	3409	3652	3856	4103	4452	4844	5261	5696	6377	7225	8102	8971	10360	11780	13364	15236	17422	19899	22614	25788	29402	33795	38558	43776	49393
		8	B		2998	2935	2940	2963	2961	2864	2943	2886	2858	2923	2877	2918	2870	2880	2920	2863	2975	2942	2918	2996	3050	3056	3110	3111	3337	3491	3596	3736	3991	4248	4576	4846	5392	5835	6336	7236	7987	8948	9988	11371	12914	14698	16953	19546	22406
		9	B		1620	1627	1510	1584	1586	1582	1615	1596	1583	1594	1601	1578	1560	1563	1579	1571	1525	1569	1560	1556	1554	1502	1563	1560	1539	1524	1551	1599	1519	1538	1556	1518	1546	1591	1495	1508	1569	1520	1512	1548	1545	1544	1501	1619	1592
		10	B		2918	2930	2873	2941	2814	2876	2820	2791	2906	2888	2863	2825	2886	2798	2710	2826	2825	2864	2841	2851	2854	2826	2817	2816	2760	2871	2894	2845	2810	2866	2760	2883	2870	2878	2870	2824	2872	2850	2848	2820	2845	2856	2807	2753	2860
		11	B		2584	2590	2542	2493	2550	2543	2498	2513	2564	2494	2502	2527	2512	2533	2599	2580	2487	2587	2562	2612	2605	2527	2591	2545	2620	2610	2650	2616	2578	2589	2651	2595	2584	2636	2633	2633	2658	2649	2652	2633	2656	2574	2593	2562	2560
		12	B		2354	2374	2348	2356	2398	2371	2398	2306	2379	2395	2294	2311	2441	2318	2304	2294	2346	2300	2291	2256	2346	2313	2322	2307	2362	2276	2302	2380	2306	2350	2310	2312	2319	2286	2379	2324	2338	2384	2393	2368	2342	2334	2384	2340	2364
		1	C		1683	1669	1681	1666	1606	1622	1606	1581	1601	1625	1580	1588	1609	1580	1590	1585	1568	1596	1544	1567	1610	1602	1601	1528	1547	1581	1622	1571	1552	1584	1558	1552	1584	1580	1556	1575	1554	1575	1607	1606	1575	1572	1596	1582	1562
Exclusive Receiver		2	C	ATC=100.0;C6=2500.000000;C12=25000.000000	3010	2975	2985	2905	2908	2820	2900	2894	2906	2918	2877	2853	2898	2924	2897	2970	2957	2974	2997	3161	3076	3133	3239	3364	3508	3682	3757	4068	4358	4661	4930	5431	5878	6420	7206	7942	9017	10334	11766	13766	15928	18445	21182	24120	26767
Exclusive Receiver		3	C	ATC=100.0;C6=2500.000000;C12=2500.000000	2940	2968	2950	2950	2866	2813	2884	2916	2876	2846	2907	2948	2816	2978	2959	2990	3026	2955	3087	3220	3280	3362	3531	3649	3916	4226	4534	4959	5381	5807	6584	7216	8195	9202	10333	11870	13284	15291	17644	20500	23481	26858	31412	35626	40092
Exclusive Receiver		4	C	ATC=100.0;C6=2500.000000;C12=250.000000	3011	2944	2908	2859	2978	2923	2808	2888	2873	2852	2895	2867	2925	2916	2954	2984	3027	3059	3088	3196	3232	3392	3483	3851	4061	4230	4675	5201	5552	6081	6764	7808	8836	9853	10797	12419	14285	16305	18519	21575	24932	28672	33260	37825	42524
Exclusive Receiver		5	C	ATC=100.0;C6=2500.000000;C12=25.000000	2936	2932	2923	2947	2899	2817	2964	2858	2919	2849	2968	2912	2894	2891	2977	2954	2954	3032	3179	3190	3321	3431	3569	3758	4112	4424	4749	5159	5531	6100	6880	7668	8601	9814	10820	12525	14178	16261	18593	21466	24826	28479	32944	37419	42533
Exclusive Receiver		6	C	ATC=100.0;C6=2500.000000;C12=2.500000	3024	2964	2911	3026	2931	2941	2964	2979	2989	2999	2974	3020	2952	2966	2994	3084	3130	3106	3217	3395	3329	3426	3637	3893	4152	4469	4740	5204	5587	6262	6915	7734	8712	9723	10893	12282	13780	15946	18197	20931	23961	27946	32163	36623	41436
Exclusive Receiver		7	C	ATC=100.0;C6=2500.000000	3019	2909	2889	2856	2890	2922	2883	2866	2886	2860	2916	2956	2858	2899	2908	2927	3016	3074	3116	3209	3245	3361	3631	3738	4025	4301	4642	5004	5556	6048	6841	7505	8420	9649	10742	12225	13750	15938	18162	20926	23995	27874	32323	36985	41544
		8	C		2982	2950	2919	2900	2960	2883	2790	2813	2851	2793	2915	2830	2876	2890	2950	2936	2902	2922	2910	3007	2950	3004	3099	3084	3168	3292	3362	3534	3690	3881	4075	4528	4659	5089	5653	6212	7020	7603	8511	9447	10741	12205	14221	16378	18928
		9	C		1562	1592	1523	1544	1596	1568	1506	1518	1564	1491	1479	1544	1546	1492	1564	1544	1523	1519	1532	1561	1565	1547	1514	1519	1512	1508	1523	1525	1557	1506	1500	1540	1546	1568	1559	1492	1477	1559	1592	1544	1563	1570	1572	1592	1548
		10	C		2854	2902	2890	2868	2952	2890	2842	2893	2931	2803	2882	2912	2907	2810	2888	2928	2858	2850	2821	2844	2726	2766	2862	2781	2820	2859	2849	2887	2810	2838	2894	2855	2855	2923	2802	2883	2838	2838	2806	2822	2804	2789	2836	2852	2869
		11	C		1790	1808	1846	1774	1752	1808	1792	1817	1762	1807	1779	1804	1789	1781	1775	1689	1814	1776	1793	1764	1789	1795	1776	1786	1803	1800	1779	1821	1786	1857	1795	1761	1786	1846	1801	1795	1839	1792	1724	1798	1815	1768	1744	1792	1777
		12	C		1844	1866	1764	1877	1813	1791	1898	1871	1793	1828	1836	1805	1784	1836	1838	1811	1814	1815	1792	1858	1811	1854	1810	1804	1884	1882	1869	1831	1900	1856	1802	1870	1863	1879	1871	1928	1842	1850	1931	1896	1945	1893	1920	1900	1891
		1	D		1666	1587	1671	1602	1614	1659	1642	1637	1611	1663	1616	1645	1646	1574	1639	1586	1602	1596	1562	1591	1614	1563	1612	1609	1600	1589	1594	1512	1573	1563	1575	1584	1590	1602	1565	1590	1613	1540	1602	1532	1556	1540	1580	1537	1584
Exclusive Receiver		2	D	ATC=100.0;C6=250.000000;C12=25000.000000	2992	2939	2907	3000	2916	2882	2865	2933	2802	2923	2837	2788	2858	2876	2874	2918	2789	2866	2952	2939	2976	2995	3012	3088	3224	3207	3292	3455	3560	3709	3784	4049	4258	4467	4733	5114	5386	6118	6723	7493	8418	9470	10448	11752	12850
Exclusive Receiver		3	D	ATC=100.0;C6=250.000000;C12=2500.000000	2980	2928	2973	2870	2830	2893	2853	2854	2901	2876	2892	2964	2843	2854	2869	2896	2956	2944	2980	2952	3186	3006	3194	3294	3400	3574	3664	3920	4166	4261	4642	4996	5446	5898	6303	7138	7896	8791	9937	11312	13040	15093	17341	19275	21494
Exclusive Receiver		4	D	ATC=100.0;C6=250.000000;C12=250.000000	3015	2814	2922	2896	2884	2834	2882	2847	2862	2936	2819	2892	2944	2795	2929	2949	2961	3060	2988	3090	3152	3218	3313	3473	3520	3762	4058	4280	4572	5192	5567	6163	6821	7478	8249	9346	10358	11938	13630	15862	18285	20935	24476	27538	30871
Exclusive Receiver		5	D	ATC=100.0;C6=250.000000;C12=25.000000	3005	3060	2906	2868	2862	2856	2810	2808	2861	2936	2869	2865	2914	2898	2928	2902	3011	2968	2971	3086	3072	3249	3348	3502	3700	3921	4227	4470	4840	5201	5689	6276	7120	7874	8457	9775	10981	12700	14448	16728	19463	22236	25875	28923	32736
Exclusive Receiver		6	D	ATC=100.0;C6=250.000000;C12=2.500000	2937	2940	2919	2829	2879	2994	2863	2858	2806	2853	2903	2856	2929	2835	2936	2934	2957	3037	3086	3124	3152	3224	3358	3459	3796	3953	4252	4505	4800	5189	5717	6406	7075	7864	8521	9670	11006	12520	14428	16626	19354	22144	25591	29388	32616
Exclusive Receiver		7	D	ATC=100.0;C6=250.000000	3047	3122	2978	2994	2932	2982	2943	3001	2976	2893	2966	2996	2960	2896	3081	3009	3046	3099	3112	3171	3196	3361	3478	3641	3839	4032	4245	4547	4910	5314	5699	6285	6963	7525	8426	9518	10795	12052	13900	15582	18532	21116	24134	27318	30660
		8	D		2958	2931	2845	2917	2944	2861	2838	2841	2913	2937	2928	2916	2905	2845	2978	2949	3003	2894	2900	2946	2972	3017	3021	2999	3081	3203	3373	3469	3650	3738	3776	4082	4288	4578	4904	5449	5824	6434	7040	7768	8726	9722	11277	13085	15020
		9	D		1553	1565	1584	1575	1562	1548	1546	1484	1562	1561	1504	1564	1504	1544	1571	1489	1572	1524	1554	1552	1545	1509	1527	1474	1521	1514	1548	1528	1554	1542	1553	1510	1565	1526	1543	1499	1513	1528	1569	1566	1514	1516	1512	1523	1510
		10	D		2906	2869	2893	2940	2954	2804	2809	2805	2935	2821	2900	2818	2822	2818	2802	2909	2796	2838	2820	2834	2820	2880	2803	2806	2781	2814	2827	2846	2791	2788	2838	2872	2836	2804	2864	2879	2870	2888	2859	2850	2862	2874	2934	2797	2809
		11	D		1789	1793	1739	1809	1823	1796	1821	1753	1791	1807	1774	1808	1714	1785	1746	1806	1718	1776	1776	1741	1775	1840	1742	1700	1754	1804	1752	1776	1794	1827	1774	1776	1768	1774	1792	1784	1762	1799	1802	1796	1822	1854	1782	1782	1748
		12	D		1869	1882	1868	1867	1866	1772	1858	1865	1859	1867	1816	1804	1804	1863	1864	1816	1838	1827	1814	1833	1768	1796	1798	1792	1808	1828	1848	1821	1846	1839	1855	1802	1833	1867	1879	1790	1862	1857	1840	1832	1852	1806	1840	1869	1843
		1	E		1617	1664	1683	1676	1614	1566	1612	1703	1558	1627	1618	1557	1626	1588	1623	1545	1573	1551	1558	1546	1605	1580	1623	1573	1636	1602	1595	1597	1534	1564	1614	1556	1533	1538	1600	1547	1549	1563	1587	1606	1647	1624	1610	1547	1588
Exclusive Receiver		2	E	ATC=100.0;C6=25.000000;C12=25000.000000	3048	3029	2958	2990	3004	3026	2896	2948	2990	3033	2947	2969	2966	2976	3004	2884	3012	2969	2984	3103	2984	3069	3062	3122	3187	3316	3309	3455	3424	3613	3670	3840	3883	4083	4204	4496	4764	5067	5335	5950	6425	6998	7646	8251	9058
Exclusive Receiver		3	E	ATC=100.0;C6=25.000000;C12=2500.000000	3036	3106	3002	3054	3022	2991	3004	2957	2902	3009	2983	2923	2990	3039	2989	2936	2916	2977	2961	2954	3081	3083	3136	3114	3203	3278	3314	3534	3492	3654	3838	3854	4111	4221	4421	4706	5023	5330	5666	6102	6655	7456	8162	8723	9639
Exclusive Receiver		4	E	ATC=100.0;C6=25.000000;C12=250.000000	2954	3013	2989	2974	2952	2964	2954	3001	2994	2899	2988	2898	2927	2947	2975	2955	3044	2999	3006	2965	3014	3167	3168	3197	3279	3375	3505	3589	3726	3913	4016	4144	4436	4611	4925	5336	5637	6336	6742	7497	8228	9160	9946	11084	12037
Exclusive Receiver		5	E	ATC=100.0;C6=25.000000;C12=25.000000	3005	3004	2966	2941	2909	2962	2998	2981	2956	2975	2883	2886	2913	2928	2948	2950	2972	2908	2959	3089	3128	3107	3141	3307	3326	3467	3487	3617	3707	3856	4126	4268	4533	4768	5028	5400	5870	6472	7027	7621	8545	9480	10596	11624	12452
Exclusive Receiver		6	E	ATC=100.0;C6=25.000000;C12=2.500000	3054	2972	2962	2960	2949	2940	2942	2912	2856	2884	2943	3002	2960	3026	2881	3012	2994	2987	3042	3115	3026	3128	3163	3234	3299	3363	3480	3682	3664	3840	4056	4242	4552	4699	5052	5388	5912	6388	7017	7700	8647	9627	10707	11605	12501
Exclusive Receiver		7	E	ATC=100.0;C6=25.000000	3022	2934	2944	2989	2900	2868	2982	2984	2948	3069	2908	2901	2890	2882	2962	3049	2982	3030	3046	3069	3071	3049	3248	3250	3292	3380	3613	3639	3608	3887	3980	4164	4449	4635	4990	5300	5835	6433	6883	7613	8487	9345	10418	11405	12452
		8	E		3006	2952	2893	2882	2793	2913	2800	2834	2838	2884	2808	2878	2852	2870	2884	2956	2854	2806	2844	2956	2935	2934	2920	2957	3058	2998	3112	3135	3226	3254	3392	3511	3618	3738	3948	4117	4335	4557	4896	5198	5678	6220	7027	7800	8574
		9	E		1565	1542	1572	1542	1584	1575	1534	1511	1518	1556	1480	1547	1549	1504	1496	1456	1553	1522	1525	1558	1564	1554	1502	1499	1551	1512	1537	1564	1556	1500	1493	1504	1542	1528	1539	1545	1584	1511	1521	1532	1472	1474	1566	1514	1564
		10	E		2901	2925	2952	2857	2900	2854	2795	2839	2813	2903	2836	2891	2829	2842	2855	2824	2835	2771	2784	2812	2773	2792	2818	2750	2815	2811	2770	2815	2802	2733	2808	2838	2749	2783	2812	2773	2771	2830	2744	2835	2837	2818	2846	2849	2790
		11	E		1862	1842	1813	1864	1845	1820	1766	1809	1810	1855	1806	1798	1776	1874	1841	1875	1808	1844	1841	1759	1796	1839	1807	1851	1793	1858	1832	1866	1817	1777	1856	1837	1871	1908	1811	1812	1828	1841	1813	1829	1834	1877	1874	1881	1832
		12	E		1781	1806	1842	1822	1850	1873	1816	1848	1798	1784	1795	1844	1875	1859	1869	1821	1820	1851	1786	1819	1833	1836	1786	1820	1834	1784	1837	1840	1785	1847	1812	1778	1796	1829	1850	1838	1853	1816	1872	1807	1792	1812	1843	1827	1844
		1	F		1710	1686	1641	1682	1668	1735	1658	1695	1642	1644	1674	1674	1678	1638	1606	1666	1667	1614	1637	1627	1592	1658	1612	1593	1629	1670	1626	1641	1594	1602	1666	1632	1578	1582	1626	1584	1606	1607	1595	1639	1578	1613	1659	1615	1621
Exclusive Receiver		2	F	ATC=100.0;C6=2.500000;C12=25000.000000	3090	3007	3012	3049	3009	2970	2971	2969	3018	2881	2944	2914	2998	2930	2909	3008	2973	2965	3014	3066	3101	3065	3050	3169	3216	3263	3312	3368	3483	3655	3627	3770	3921	4069	4280	4457	4663	4993	5236	5648	6092	6791	7279	8091	8747
Exclusive Receiver		3	F	ATC=100.0;C6=2.500000;C12=2500.000000	3127	2975	3026	3027	3036	2990	2965	3017	3040	2992	3017	2949	2996	2951	3100	3032	2908	2943	3068	3013	3004	3016	3026	3163	3312	3221	3339	3393	3460	3541	3651	3725	3924	4049	4125	4242	4504	4769	4926	5377	5649	6171	6756	7131	7453
Exclusive Receiver		4	F	ATC=100.0;C6=2.500000;C12=250.000000	2973	2996	2962	2972	2934	2972	2959	2898	2970	3017	3010	2992	2958	2933	2910	2939	2992	2987	3023	2982	2985	3102	3087	3121	3152	3191	3199	3321	3306	3439	3577	3648	3733	3892	4014	4169	4296	4451	4618	4923	5126	5395	5649	5783	6149
Exclusive Receiver		5	F	ATC=100.0;C6=2.500000;C12=25.000000	3016	3008	3022	2960	2950	2972	2964	3010	2921	2883	2930	2971	2915	2922	2993	2976	2932	3016	2971	2965	3054	3012	3066	3180	3158	3237	3254	3257	3328	3465	3525	3602	3725	3904	4029	4064	4236	4429	4547	4732	4950	5214	5545	5762	5872
Exclusive Receiver		6	F	ATC=100.0;C6=2.500000;C12=2.500000	3082	3043	3032	3026	2961	2988	3043	2930	2910	2888	2966	2952	2943	2890	2920	2968	2908	3014	3016	2992	3050	3096	3007	3034	3084	3100	3219	3383	3451	3505	3543	3577	3762	3922	3966	4146	4317	4424	4639	4799	4964	5295	5426	5737	5850
Exclusive Receiver		7	F	ATC=100.0;C6=2.500000	3055	2971	3036	3033	2925	2938	2852	2981	2896	2889	2877	2896	2913	2930	2910	3027	2956	2984	2922	3025	3024	3028	3078	3100	3081	3214	3288	3296	3300	3406	3579	3546	3744	3781	3878	4215	4200	4441	4587	4779	4956	5230	5427	5668	5881
		8	F		2988	2932	2822	2907	2912	2790	2889	2818	2871	2772	2720	2849	2802	2834	2855	2836	2849	2926	2863	2891	2870	2905	2983	2958	2969	2993	3071	3060	3063	3229	3210	3429	3426	3480	3541	3677	3859	4078	4201	4364	4620	4880	5095	5280	5556
		9	F		1612	1575	1564	1559	1567	1492	1514	1526	1534	1562	1526	1503	1536	1502	1542	1566	1581	1481	1521	1472	1561	1503	1546	1522	1556	1481	1563	1515	1576	1560	1499	1559	1545	1516	1521	1568	1610	1495	1514	1507	1520	1520	1528	1545	1560
		10	F		2979	2897	2886	2928	2781	2937	2861	2906	2904	2830	2844	2818	2872	2795	2829	2752	2813	2766	2845	2774	2933	2862	2766	2848	2856	2823	2798	2768	2770	2840	2841	2807	2856	2802	2881	2866	2802	2896	2852	2863	2845	2854	2886	2842	2850
		11	F		2002	2008	1934	1977	1928	1892	1948	1940	1874	1890	1896	1856	1910	1934	1922	1969	1920	1940	1901	1911	1890	1917	1923	1904	1937	1919	1882	1927	1929	1909	1902	1961	1928	1965	1878	1934	1910	1938	1978	1928	1986	1936	1906	1902	1868
		12	F		1878	1925	1918	1925	1864	1922	1920	1901	1920	1903	1838	1840	1864	1889	1855	1849	1876	1964	1914	1885	1867	1884	1890	1936	1920	1826	1833	1878	1934	1854	1898	1850	1854	1898	1928	1899	1897	1913	1897	1953	1859	1921	1865	1979	1936
		1	G		1682	1667	1751	1605	1697	1671	1665	1659	1646	1613	1612	1677	1623	1625	1670	1597	1594	1617	1634	1625	1593	1634	1591	1576	1641	1584	1593	1623	1600	1560	1605	1559	1590	1594	1610	1531	1555	1506	1633	1580	1607	1621	1633	1608	1569
Exclusive Receiver		2	G	ATC=100.0;C12=25000.000000	3066	2931	2980	3014	2993	3019	2924	2986	2973	2980	2950	2954	2960	3001	3001	2909	3040	2925	2967	3044	3035	3080	3086	3135	3187	3227	3321	3318	3443	3521	3681	3734	3949	4097	4371	4424	4756	5043	5325	5809	6344	6932	7746	8498	9340
Exclusive Receiver		3	G	ATC=100.0;C12=2500.000000	2991	2975	2952	3008	3036	2902	2979	2971	2916	2884	2985	2942	2911	2990	2888	2964	2960	3009	2986	3030	3037	3092	3142	3086	3144	3262	3184	3404	3404	3530	3614	3679	3783	3954	4163	4304	4517	4708	4925	5210	5510	5827	6477	6846	7308
Exclusive Receiver		4	G	ATC=100.0;C12=250.000000	3045	3109	3090	2888	3022	2998	2908	2946	2948	2965	2937	2976	2961	2928	2957	2954	3010	3045	3004	3087	3046	3118	3050	3126	3189	3262	3296	3366	3382	3508	3549	3560	3692	3879	3907	4110	4329	4333	4594	4730	4886	5229	5392	5628	5794
Exclusive Receiver		5	G	ATC=100.0;C12=25.000000	3043	3026	3084	2953	2982	2965	2902	2890	2950	2971	3039	2885	2958	2993	2991	2955	2982	2976	2975	3007	3024	3025	3062	3027	3130	3189	3249	3313	3367	3402	3487	3570	3713	3866	3890	4128	4124	4318	4566	4670	4824	4922	5212	5328	5638
Exclusive Receiver		6	G	ATC=100.0;C12=2.500000	3120	3085	2924	2976	2976	2952	2919	2913	2959	2967	2938	2980	2990	3040	2954	2966	3017	3000	3066	3058	3074	3010	3048	3078	3192	3226	3221	3268	3332	3439	3635	3650	3774	3862	3937	4046	4207	4345	4588	4662	4841	4992	5202	5407	5502
Exclusive Receiver		7	G	ATC=100.0	3008	2983	2980	2964	2944	2963	2934	2923	2945	2902	2915	2914	3006	2965	2957	2975	3005	3044	2944	2977	2958	3063	3047	3022	3147	3133	3168	3256	3310	3414	3526	3594	3677	3740	3921	3990	4190	4267	4496	4746	4862	4970	5336	5412	5487
		8	G		3028	2898	2915	2970	2898	2876	2883	2908	2814	2856	2904	2879	2890	2922	2928	2861	3016	2928	2954	2952	2940	2932	3010	2996	3001	3078	3082	3147	3163	3221	3351	3443	3521	3570	3647	3807	3881	4043	4247	4384	4549	4668	4897	4978	5135
		9	G		1617	1578	1575	1599	1504	1556	1604	1565	1542	1570	1573	1558	1533	1535	1543	1534	1598	1534	1500	1517	1502	1510	1509	1521	1527	1536	1570	1522	1436	1549	1541	1570	1553	1544	1492	1550	1546	1551	1613	1536	1551	1534	1509	1586	1537
		10	G		2894	2955	2963	2907	2889	2889	2834	2849	2852	2832	2913	2850	2856	2814	2901	2830	2802	2978	2816	2827	2867	2809	2880	2883	2838	2831	2850	2765	2814	2865	2983	2900	2851	2878	2897	2938	2824	2900	2849	2864	2840	2898	2872	2961	2876
		11	G		1881	1902	1889	1857	1933	1866	1841	1856	1802	1912	1839	1853	1865	1840	1876	1881	1880	1886	1905	1892	1828	1829	1892	1873	1917	1894	1840	1869	1850	1848	1930	1802	1851	1864	1860	1886	1822	1842	1890	1829	1915	1886	1861	1893	1816
		12	G		1860	1806	1873	1908	1867	1829	1791	1866	1792	1858	1835	1862	1842	1816	1868	1797	1755	1808	1872	1840	1803	1854	1868	1829	1822	1844	1824	1780	1798	1844	1845	1850	1853	1911	1874	1866	1844	1820	1870	1856	1859	1860	1856	1864	1794
		1	H		1609	1634	1679	1580	1648	1611	1583	1598	1581	1544	1541	1566	1652	1558	1552	1506	1534	1574	1530	1522	1486	1494	1560	1548	1539	1551	1560	1577	1586	1512	1526	1530	1574	1533	1530	1534	1470	1556	1536	1507	1556	1498	1592	1482	1480
		2	H		1690	1626	1615	1618	1629	1627	1582	1602	1576	1577	1636	1575	1611	1602	1568	1570	1545	1552	1597	1568	1545	1528	1504	1596	1523	1527	1540	1516	1506	1586	1565	1526	1491	1550	1593	1533	1518	1543	1547	1502	1506	1522	1499	1464	1508
		3	H		1622	1556	1581	1571	1554	1562	1543	1543	1496	1544	1436	1522	1520	1569	1512	1563	1469	1512	1556	1582	1505	1548	1522	1483	1518	1499	1563	1564	1588	1562	1550	1554	1571	1518	1550	1488	1544	1556	1596	1534	1583	1535	1488	1502	1527
		4	H		1603	1592	1595	1579	1550	1555	1582	1586	1540	1522	1579	1562	1530	1546	1532	1579	1524	1470	1512	1498	1533	1482	1488	1503	1501	1516	1467	1492	1501	1531	1537	1497	1532	1532	1506	1535	1514	1510	1524	1519	1506	1548	1484	1524	1520
		5	H		1608	1516	1583	1568	1577	1573	1575	1502	1590	1557	1459	1515	1557	1502	1539	1587	1475	1520	1546	1553	1571	1510	1464	1564	1499	1522	1592	1489	1481	1472	1559	1478	1521	1496	1521	1460	1509	1512	1534	1525	1539	1524	1524	1544	1517
		6	H		1632	1598	1619	1598	1565	1541	1584	1577	1545	1568	1522	1497	1494	1573	1537	1509	1505	1526	1550	1564	1502	1540	1519	1482	1532	1518	1492	1544	1522	1533	1528	1505	1517	1603	1510	1535	1562	1491	1496	1473	1568	1534	1552	1537	1536
		7	H		1549	1527	1533	1566	1524	1509	1526	1546	1507	1541	1546	1551	1529	1567	1549	1544	1577	1511	1532	1524	1578	1516	1484	1482	1520	1504	1560	1576	1548	1525	1535	1530	1531	1542	1517	1503	1510	1470	1502	1508	1531	1580	1500	1534	1512
		8	H		1572	1586	1572	1489	1512	1545	1549	1524	1512	1494	1511	1544	1467	1484	1549	1492	1499	1524	1554	1519	1523	1517	1502	1485	1522	1515	1463	1536	1523	1480	1504	1486	1488	1583	1521	1486	1544	1536	1528	1540	1515	1542	1520	1509	1505
		9	H		1570	1539	1519	1526	1593	1511	1550	1530	1532	1527	1514	1538	1547	1553	1538	1505	1548	1494	1529	1484	1569	1457	1494	1556	1530	1493	1506	1535	1553	1494	1459	1505	1564	1575	1505	1511	1520	1521	1490	1502	1544	1516	1496	1512	1514
		10	H		2934	2876	2970	2935	2960	2925	2845	2869	2819	2814	2906	2857	2909	2895	2858	2787	2854	2796	2891	2830	2821	2880	2865	2829	2884	2880	2911	2848	2816	2848	2859	2884	2861	2817	2843	2847	2932	2899	2872	2858	2840	2874	2804	2887	2860
		11	H		2932	2952	2886	2875	2858	2823	2816	2882	2828	2840	2834	2861	2883	2850	2800	2783	2857	2907	2792	2832	2803	2880	2839	2792	2781	2814	2852	2816	2753	2857	2856	2787	2792	2842	2925	2891	2749	2860	2855	2771	2898	2866	2892	2814	2871
		12	H		2877	2862	2872	2856	2830	2843	2885	2832	2865	2846	2860	2855	2800	2855	2759	2860	2753	2832	2760	2829	2752	2773	2830	2778	2812	2906	2776	2888	2766	2799	2882	2818	2883	2822	2748	2775	2795	2840	2851	2794	2774	2853	2876	2796	2786
[truncated: 455 more columns]

## Sheet: Fig S4 IPTG + ATC
Content	Colony	Well Col	Well Row	Content	ECFP	ECFP	ECFP	ECFP	ECFP	ECFP	ECFP	ECFP	ECFP	ECFP	ECFP	ECFP	ECFP	ECFP	ECFP	ECFP	ECFP	ECFP	ECFP	ECFP	ECFP	ECFP	ECFP	ECFP	ECFP	ECFP	ECFP	ECFP	ECFP	ECFP	ECFP	ECFP	ECFP	ECFP	ECFP	ECFP	ECFP	ECFP	ECFP	ECFP	ECFP	ECFP	ECFP	ECFP	ECFP
					0.0388889	0.205556	0.372222	0.538889	0.705556	0.878056	1.03972	1.20667	1.3725	1.54	1.70667	1.8725	2.04	2.20667	2.37278	2.53944	2.70694	2.87361	3.04028	3.20611	3.37389	3.53972	3.70639	3.87389	4.03972	4.20722	4.37389	4.54	4.70667	4.87333	5.04083	5.2075	5.37417	5.54083	5.70694	5.87361	6.04028	6.20694	6.37444	6.54139	6.70722	6.87472	7.04056	7.20722	7.37472
		1	A		1789	1722	1704	1669	1664	1704	1634	1650	1636	1662	1622	1665	1594	1612	1586	1596	1616	1640	1513	1602	1554	1604	1567	1552	1583	1578	1564	1578	1520	1580	1542	1526	1480	1514	1533	1514	1531	1515	1556	1518	1530	1517	1510	1497	1508
		2	A		1649	1665	1598	1656	1596	1582	1592	1594	1599	1611	1599	1588	1608	1622	1579	1576	1579	1613	1573	1562	1572	1610	1584	1511	1505	1574	1612	1521	1577	1470	1559	1569	1526	1575	1558	1546	1518	1508	1510	1550	1533	1572	1557	1563	1615
		3	A		1606	1660	1597	1626	1607	1626	1607	1617	1554	1589	1578	1590	1604	1612	1595	1624	1547	1576	1567	1548	1514	1597	1560	1492	1520	1572	1563	1560	1566	1579	1578	1518	1546	1552	1480	1532	1508	1578	1571	1564	1512	1516	1538	1597	1550
		4	A		1736	1700	1676	1718	1655	1656	1574	1601	1622	1617	1594	1596	1628	1582	1552	1604	1626	1629	1622	1609	1573	1649	1582	1602	1594	1594	1594	1645	1612	1652	1521	1574	1576	1585	1573	1662	1518	1575	1597	1597	1605	1579	1580	1546	1622
		5	A		1658	1612	1645	1602	1706	1648	1635	1633	1614	1634	1650	1634	1566	1668	1583	1606	1586	1631	1544	1553	1584	1604	1618	1568	1543	1594	1612	1605	1602	1650	1590	1555	1595	1537	1532	1564	1528	1571	1516	1540	1541	1547	1539	1521	1574
		6	A		1646	1603	1598	1566	1584	1576	1550	1555	1538	1556	1538	1599	1566	1607	1562	1568	1512	1558	1507	1486	1513	1517	1499	1498	1540	1501	1539	1572	1565	1546	1553	1541	1564	1546	1520	1542	1545	1512	1546	1527	1498	1521	1516	1531	1546
		7	A		1624	1593	1632	1592	1624	1653	1596	1565	1628	1656	1593	1603	1633	1624	1602	1605	1553	1542	1545	1643	1514	1529	1628	1583	1531	1557	1585	1569	1571	1616	1549	1584	1590	1517	1581	1597	1532	1541	1550	1552	1511	1528	1524	1561	1551
		8	A		1653	1651	1662	1594	1635	1640	1606	1656	1602	1632	1588	1604	1604	1602	1614	1597	1603	1612	1532	1547	1553	1592	1530	1574	1594	1596	1592	1542	1617	1528	1589	1564	1496	1566	1595	1560	1549	1540	1558	1521	1565	1515	1533	1527	1510
		9	A		2848	2869	2853	2770	2773	2730	2836	2803	2753	2715	2794	2784	2779	2805	2748	2884	2744	2733	2749	2774	2782	2750	2750	2832	2753	2770	2798	2752	2763	2770	2761	2772	2681	2777	2737	2744	2715	2709	2756	2783	2758	2700	2732	2797	2709
		10	A		2813	2829	2871	2780	2751	2784	2750	2805	2754	2817	2817	2818	2719	2768	2761	2678	2813	2771	2836	2774	2740	2786	2729	2765	2806	2752	2787	2766	2777	2779	2803	2814	2832	2676	2833	2798	2758	2768	2766	2864	2719	2790	2686	2786	2694
		11	A		2650	2635	2512	2608	2586	2596	2545	2636	2544	2472	2644	2667	2516	2672	2644	2636	2654	2655	2650	2665	2688	2627	2580	2645	2672	2722	2587	2589	2632	2710	2664	2746	2712	2645	2642	2682	2647	2738	2753	2710	2665	2702	2623	2759	2740
		12	A		2546	2619	2569	2611	2549	2533	2498	2477	2546	2512	2510	2521	2565	2534	2516	2481	2452	2458	2456	2496	2489	2519	2544	2496	2495	2538	2554	2550	2541	2446	2440	2516	2532	2454	2468	2559	2532	2532	2472	2530	2591	2522	2545	2512	2490
		1	B		1658	1673	1636	1684	1623	1606	1635	1652	1571	1631	1606	1625	1537	1603	1531	1584	1546	1588	1550	1596	1566	1518	1594	1503	1603	1510	1530	1450	1588	1556	1549	1536	1549	1580	1524	1557	1493	1511	1590	1555	1533	1523	1547	1516	1520
Exclusiver Receiver		2	B	IPTG=1.0;ATC=100.0;C6=25000.000000;C12=25000.000000	3063	3042	3007	2900	3027	2864	3021	3009	2946	2923	2976	2966	3067	3088	3106	3084	3124	3190	3230	3394	3401	3505	3709	3881	4146	4429	4771	5076	5465	5957	6688	7266	8204	9054	10012	11213	12605	14056	15739	17645	19587	22284	24918	28234	31594
Exclusiver Receiver		3	B	IPTG=1.0;ATC=100.0;C6=25000.000000;C12=2500.000000	3231	3100	3045	3025	3026	2970	3063	2991	2964	2958	2957	2990	3021	3044	3128	3039	3119	3246	3303	3393	3494	3550	3798	4008	4169	4431	4720	5169	5709	6264	6743	7468	8274	9096	10089	11291	12772	14226	15828	17598	19662	21933	24223	27412	31142
Exclusiver Receiver		4	B	IPTG=1.0;ATC=100.0;C6=25000.000000;C12=250.000000	2940	2908	2946	2914	3004	2875	2946	2962	2990	2958	2899	2980	3012	3024	3076	3092	3176	3275	3335	3350	3388	3568	3746	3934	4183	4528	4888	5206	5864	6419	6895	7805	8561	9634	10768	12125	13737	15491	17263	19469	21659	24566	27676	31328	35545
Exclusiver Receiver		5	B	IPTG=1.0;ATC=100.0;C6=25000.000000;C12=25.000000	3094	2989	3010	2909	2931	2900	2856	2867	2925	2925	2970	3023	2973	3048	3023	3053	3066	3225	3206	3254	3386	3554	3706	3956	4276	4628	5004	5407	5949	6604	7290	8307	9419	10673	12142	13788	15505	17794	20119	22934	25880	29876	34128	39182	44416
Exclusiver Receiver		6	B	IPTG=1.0;ATC=100.0;C6=25000.000000;C12=2.500000	3050	2977	3024	2897	2914	2923	2968	2879	2975	2983	2947	2938	2998	3075	3006	2983	3053	3120	3266	3381	3394	3530	3732	3995	4246	4696	5038	5564	6113	6808	7619	8624	9714	10964	12457	14212	16199	18456	20983	23874	27192	31100	35748	40468	46348
Exclusiver Receiver		7	B	IPTG=1.0;ATC=100.0;C6=25000.000000	3002	3007	2923	2872	2948	2854	2876	2919	2914	2870	2955	2945	2930	3022	3032	3024	3099	3128	3233	3305	3397	3584	3775	3956	4179	4626	5023	5434	6156	6816	7560	8479	9790	11155	12744	14262	16334	18594	21248	24403	28044	31864	36697	41809	47432
		8	B		1670	1656	1616	1647	1620	1562	1547	1577	1595	1604	1626	1640	1631	1610	1590	1629	1611	1542	1614	1585	1543	1551	1542	1552	1578	1546	1577	1568	1553	1630	1559	1562	1572	1558	1516	1560	1520	1607	1573	1534	1626	1502	1586	1609	1511
		9	B		2877	2760	2791	2759	2771	2731	2749	2770	2734	2780	2808	2726	2760	2794	2720	2685	2780	2794	2709	2724	2864	2747	2734	2818	2726	2653	2775	2766	2825	2728	2684	2728	2743	2790	2772	2718	2769	2752	2727	2707	2721	2736	2821	2797	2711
		10	B		2822	2786	2792	2800	2783	2861	2813	2808	2763	2760	2806	2844	2779	2797	2831	2794	2784	2729	2802	2722	2705	2668	2802	2817	2818	2722	2746	2838	2714	2815	2733	2719	2754	2826	2665	2751	2678	2680	2788	2717	2761	2783	2791	2704	2758
		11	B		1859	1852	1842	1837	1858	1837	1878	1851	1815	1885	1864	1827	1845	1838	1781	1820	1855	1829	1830	1839	1827	1882	1875	1798	1878	1804	1859	1858	1872	1814	1830	1860	1868	1923	1869	1860	1795	1883	1852	1878	1837	1776	1864	1797	1818
		12	B		1920	1884	1984	1888	1970	1905	1925	1892	1868	1880	1904	1876	1837	1862	1874	1912	1896	1901	1932	1904	1954	1879	1854	1922	1902	1886	1820	1872	1876	1889	1858	1902	1927	1909	1886	1840	1858	1889	1913	1920	1869	1821	1912	1903	1905
		1	C		1660	1662	1673	1654	1651	1635	1557	1576	1609	1624	1640	1620	1650	1599	1580	1590	1579	1631	1572	1572	1545	1572	1534	1513	1567	1591	1534	1489	1510	1520	1520	1532	1462	1443	1484	1565	1527	1557	1481	1516	1471	1515	1520	1497	1501
Exclusiver Receiver		2	C	IPTG=1.0;ATC=100.0;C6=2500.000000;C12=25000.000000	3067	3086	2995	2942	2946	2940	2977	2930	2973	2950	3002	3006	3007	3062	2948	3080	3052	3026	3113	3192	3189	3251	3410	3436	3514	3749	3836	4114	4290	4572	4891	5353	5667	6000	6567	7187	7870	8570	9204	10098	10909	12074	13526	14881	16458
Exclusiver Receiver		3	C	IPTG=1.0;ATC=100.0;C6=2500.000000;C12=2500.000000	2920	2980	2925	2973	2906	2899	2864	2950	2882	2863	2840	2927	2921	2976	3014	3035	3054	3111	3142	3178	3170	3373	3503	3563	3704	3900	4179	4447	4783	5261	5621	6132	6771	7464	8034	8853	10011	11037	12290	13708	14999	16534	18492	20739	23473
Exclusiver Receiver		4	C	IPTG=1.0;ATC=100.0;C6=2500.000000;C12=250.000000	2963	2999	2949	2927	2838	2854	2863	2963	2903	2914	2982	2862	2970	2968	2992	2977	2995	3082	3145	3098	3259	3333	3496	3661	3832	4122	4295	4619	5041	5390	5777	6462	7069	7756	8727	9603	10748	11862	13270	14527	16309	18399	20509	23080	26273
Exclusiver Receiver		5	C	IPTG=1.0;ATC=100.0;C6=2500.000000;C12=25.000000	3045	3004	2944	2968	2969	2900	2940	2878	2902	2885	2874	2889	2959	2922	2995	2954	3094	3005	3090	3209	3282	3328	3493	3659	3847	4147	4376	4748	5208	5642	6310	6894	7692	8698	9653	10942	12136	13588	15493	17696	20056	23010	26372	30349	34493
Exclusiver Receiver		6	C	IPTG=1.0;ATC=100.0;C6=2500.000000;C12=2.500000	2959	2962	2917	2943	2921	2886	2966	2824	2893	2941	2852	2912	2902	2989	2967	2964	3044	3115	3072	3231	3262	3326	3479	3626	3863	4178	4532	4888	5409	5832	6406	7134	7975	9180	10055	11699	13088	14964	17275	19746	22621	26116	30242	34386	39345
Exclusiver Receiver		7	C	IPTG=1.0;ATC=100.0;C6=2500.000000	3014	2962	2995	2974	2913	2849	2948	2878	2924	2879	2879	2876	2861	2917	2991	2988	2995	3036	3004	3142	3298	3356	3448	3705	3825	4256	4578	4848	5288	6006	6509	7166	8087	9045	10457	11593	13321	15214	17101	19610	22868	26210	30445	34670	39942
		8	C		1595	1542	1583	1542	1582	1558	1585	1528	1518	1559	1555	1524	1504	1510	1520	1488	1523	1494	1545	1540	1547	1521	1506	1520	1529	1471	1580	1512	1536	1522	1497	1542	1552	1498	1534	1513	1523	1515	1487	1524	1490	1556	1495	1516	1536
		9	C		2814	2800	2790	2880	2762	2724	2761	2766	2730	2757	2754	2753	2704	2757	2726	2734	2718	2702	2709	2646	2646	2786	2677	2694	2728	2725	2766	2694	2681	2700	2779	2726	2772	2685	2768	2722	2660	2737	2684	2730	2681	2704	2730	2691	2688
		10	C		2826	2763	2806	2786	2812	2782	2781	2738	2802	2731	2721	2783	2714	2758	2728	2714	2695	2646	2645	2736	2736	2728	2763	2746	2713	2744	2682	2688	2762	2673	2703	2645	2636	2731	2752	2636	2757	2674	2743	2686	2674	2718	2706	2699	2708
		11	C		1861	1819	1830	1792	1752	1891	1858	1830	1815	1817	1838	1768	1801	1828	1782	1775	1754	1786	1834	1798	1832	1811	1839	1808	1846	1789	1768	1831	1794	1786	1808	1762	1806	1813	1832	1829	1792	1809	1765	1801	1763	1832	1793	1845	1830
		12	C		1878	1946	1838	1920	1890	1859	1879	1918	1876	1857	1825	1896	1932	1836	1849	1911	1888	1908	1888	1880	1861	1868	1876	1833	1884	1860	1853	1879	1792	1872	1814	1914	1810	1889	1872	1802	1891	1898	1851	1927	1804	1835	1884	1820	1854
		1	D		1685	1674	1671	1614	1591	1645	1636	1588	1605	1581	1619	1570	1586	1640	1546	1624	1619	1622	1550	1554	1594	1594	1602	1556	1562	1600	1552	1578	1518	1518	1575	1505	1485	1518	1536	1518	1537	1528	1516	1456	1501	1498	1502	1504	1519
Exclusiver Receiver		2	D	IPTG=1.0;ATC=100.0;C6=250.000000;C12=25000.000000	2985	2979	2945	2898	2896	2840	2876	2913	2977	2866	2909	2898	2946	2830	2865	2933	2891	2892	2958	2988	2954	2969	3009	3113	3143	3269	3378	3401	3626	3596	3797	4050	4202	4482	4736	5043	5262	5686	6137	6468	7023	7574	8282	8841	9687
Exclusiver Receiver		3	D	IPTG=1.0;ATC=100.0;C6=250.000000;C12=2500.000000	2970	2853	2977	2902	2939	2894	2879	2865	2873	2872	2930	2826	2836	2882	2852	2899	2971	3040	2998	3013	3066	3123	3231	3243	3343	3484	3632	3807	3905	4242	4469	4788	5142	5468	5890	6325	6768	7473	8282	8866	9620	10711	11655	12636	14151
Exclusiver Receiver		4	D	IPTG=1.0;ATC=100.0;C6=250.000000;C12=250.000000	2989	2968	2963	2887	2940	2922	2951	2922	2946	2931	2970	2897	2916	2934	2940	2944	2976	2998	3098	3200	3191	3221	3316	3511	3639	3808	3916	4236	4362	4847	5114	5498	6049	6464	7010	7573	8321	9224	10198	11082	12059	13220	15000	16777	18758
Exclusiver Receiver		5	D	IPTG=1.0;ATC=100.0;C6=250.000000;C12=25.000000	3054	3013	2997	2900	2921	2854	2846	2838	2946	2886	3034	2942	2991	2847	3023	2999	2956	3066	3056	3172	3241	3216	3330	3449	3638	3823	4072	4263	4499	5044	5398	5879	6368	7026	7731	8412	9400	10442	11827	13073	14833	16921	19411	22006	25284
Exclusiver Receiver		6	D	IPTG=1.0;ATC=100.0;C6=250.000000;C12=2.500000	2968	2916	2844	2915	2926	2854	2869	2890	2820	2821	2848	2868	2770	2898	2944	2896	2896	3010	3051	3040	3206	3254	3285	3467	3585	3778	4078	4245	4683	5046	5496	6019	6551	7375	8117	9043	10173	11539	13334	15366	17895	20481	23717	27043	30833
Exclusiver Receiver		7	D	IPTG=1.0;ATC=100.0;C6=250.000000	2985	2942	2908	2935	2923	2908	2843	2882	2848	2881	2868	2860	2907	2918	2987	2956	3016	3010	3076	3015	3120	3176	3270	3416	3687	3803	4114	4365	4757	5088	5592	6195	6724	7413	8316	9320	10269	11881	13563	15665	18020	20822	24093	27706	31032
		8	D		1583	1535	1571	1549	1548	1515	1516	1511	1548	1495	1495	1486	1534	1478	1535	1542	1502	1543	1532	1486	1498	1530	1504	1500	1474	1543	1478	1495	1484	1520	1446	1460	1462	1519	1514	1523	1501	1567	1465	1452	1522	1519	1485	1452	1505
		9	D		2791	2769	2768	2759	2757	2721	2731	2722	2689	2604	2646	2693	2688	2643	2710	2651	2735	2760	2697	2716	2781	2773	2642	2684	2733	2705	2674	2673	2694	2637	2695	2636	2678	2680	2740	2754	2706	2660	2720	2656	2656	2671	2592	2659	2667
		10	D		2773	2814	2726	2828	2781	2783	2743	2791	2834	2733	2814	2669	2756	2771	2719	2650	2738	2789	2727	2718	2688	2768	2703	2822	2710	2753	2742	2735	2718	2720	2696	2670	2736	2730	2751	2708	2723	2690	2698	2778	2718	2736	2734	2720	2673
		11	D		1904	1856	1884	1820	1874	1810	1854	1863	1894	1838	1890	1819	1851	1858	1911	1822	1836	1846	1850	1842	1816	1802	1826	1806	1844	1879	1838	1850	1797	1864	1866	1870	1889	1848	1872	1910	1850	1870	1848	1831	1816	1810	1898	1823	1830
		12	D		1922	1900	1864	1876	1832	1892	1906	1872	1909	1871	1820	1823	1890	1887	1915	1895	1844	1890	1862	1771	1836	1903	1882	1858	1868	1857	1838	1817	1861	1900	1843	1885	1865	1852	1897	1935	1835	1872	1851	1860	1906	1823	1859	1849	1877
		1	E		1601	1586	1583	1666	1581	1575	1639	1524	1546	1576	1506	1511	1514	1518	1570	1530	1549	1520	1498	1523	1479	1508	1510	1486	1546	1478	1487	1465	1486	1506	1534	1545	1540	1549	1499	1520	1536	1530	1505	1518	1511	1503	1435	1447	1517
Exclusiver Receiver		2	E	IPTG=1.0;ATC=100.0;C6=25.000000;C12=25000.000000	2960	3045	3003	2856	2900	2933	2895	2884	2938	2965	3003	3035	2933	2886	2926	2869	2926	3010	2992	2940	2988	3039	3029	3050	3199	3163	3358	3393	3476	3625	3695	3899	3994	4194	4423	4674	4910	5246	5652	5899	6393	6791	7299	7674	8547
Exclusiver Receiver		3	E	IPTG=1.0;ATC=100.0;C6=25.000000;C12=2500.000000	3030	2992	2979	2956	2964	2926	2912	2956	2936	2912	2998	2940	2884	2945	2940	2884	2904	2952	2956	3047	3021	3116	3136	3074	3144	3250	3286	3394	3534	3634	3649	3911	4126	4292	4551	4742	5102	5416	5666	6094	6467	7011	7539	8164	8711
Exclusiver Receiver		4	E	IPTG=1.0;ATC=100.0;C6=25.000000;C12=250.000000	2944	2992	2907	2896	2904	2831	2889	2860	2868	2880	2867	2865	2959	2874	2859	2794	2892	2862	2922	2955	2968	2975	3138	3014	3196	3255	3425	3389	3547	3664	3820	4073	4261	4558	4748	5009	5316	5733	6074	6502	6914	7420	8046	8795	9647
Exclusiver Receiver		5	E	IPTG=1.0;ATC=100.0;C6=25.000000;C12=25.000000	2953	2992	2952	2869	2866	2799	2914	2870	2868	2902	2852	2904	2875	2866	3032	2884	2906	2960	2954	3008	3022	3000	3110	3085	3196	3261	3376	3471	3675	3727	3931	4156	4286	4497	4787	5030	5374	5823	6190	6860	7435	8166	8909	10006	10956
Exclusiver Receiver		6	E	IPTG=1.0;ATC=100.0;C6=25.000000;C12=2.500000	3037	2928	2974	2907	2867	2826	2883	2894	2836	2815	2874	2866	2854	2917	2949	2829	2895	2916	2922	3008	2976	2998	3092	3018	3132	3272	3410	3450	3531	3682	3829	4076	4236	4514	4837	5066	5464	5996	6458	7214	8057	8916	9851	10887	12107
Exclusiver Receiver		7	E	IPTG=1.0;ATC=100.0;C6=25.000000	2982	2996	2943	2949	2908	2883	2790	2838	2863	2976	2938	2839	2835	2880	2917	2871	2916	2926	2946	2976	2981	3062	3074	3167	3136	3292	3400	3459	3558	3775	3904	4160	4262	4632	4849	5218	5612	6172	6728	7357	8286	9184	10241	11030	12035
		8	E		1539	1559	1518	1550	1558	1526	1489	1478	1451	1476	1515	1474	1458	1506	1519	1564	1565	1470	1474	1492	1504	1540	1544	1431	1510	1546	1494	1446	1457	1474	1485	1434	1481	1468	1487	1478	1481	1520	1484	1460	1481	1560	1491	1523	1520
		9	E		2682	2784	2772	2724	2738	2755	2670	2738	2681	2681	2733	2674	2705	2638	2707	2660	2709	2648	2712	2686	2727	2639	2685	2706	2736	2628	2694	2636	2632	2693	2665	2621	2695	2682	2704	2680	2680	2748	2718	2664	2681	2708	2707	2680	2694
		10	E		2654	2744	2765	2727	2828	2770	2766	2732	2670	2733	2687	2734	2735	2752	2677	2698	2708	2713	2668	2700	2750	2793	2756	2738	2720	2745	2703	2672	2610	2715	2666	2719	2730	2753	2672	2724	2693	2714	2665	2720	2673	2649	2704	2662	2696
		11	E		1996	1967	1906	1966	1948	1924	1977	1937	1855	1859	1920	1920	1949	1964	1897	1920	1929	1920	1934	1864	1962	1971	1902	1882	1908	1896	1926	1911	1915	1878	1894	1923	1923	1854	1884	1960	1880	1925	1914	1944	1920	1892	1930	1971	1902
		12	E		2018	1937	2000	1981	1982	1945	1945	1919	1923	1993	1962	1987	1928	1883	1976	1957	1934	1935	1854	1967	1975	2006	1942	1952	1921	1916	1974	1934	1982	1920	1956	1951	1910	1998	1978	1960	1922	1882	1985	1894	1917	1962	1926	1874	2022
		1	F		1616	1644	1601	1681	1631	1567	1611	1586	1625	1618	1596	1557	1530	1620	1607	1514	1522	1525	1522	1597	1573	1570	1601	1557	1563	1516	1566	1529	1555	1515	1574	1519	1506	1545	1549	1461	1493	1517	1490	1499	1546	1484	1482	1544	1494
Exclusiver Receiver		2	F	IPTG=1.0;ATC=100.0;C6=2.500000;C12=25000.000000	2958	3042	2986	2934	2912	2897	2882	2882	2908	2883	2956	2976	2989	2950	2928	2930	2909	2926	2938	2964	3032	3011	3048	3034	3233	3194	3340	3319	3371	3507	3705	3884	4048	4171	4307	4658	4886	5186	5575	5858	6252	6668	7232	7840	8514
Exclusiver Receiver		3	F	IPTG=1.0;ATC=100.0;C6=2.500000;C12=2500.000000	3036	2984	2967	2915	2810	2871	2852	2908	2850	2886	2895	2854	2825	2941	2800	2823	2864	2938	2897	2875	3041	3082	2955	3020	3111	3092	3195	3351	3422	3449	3640	3730	3810	4102	4194	4359	4675	4926	5155	5606	5945	6368	6788	7170	7847
Exclusiver Receiver		4	F	IPTG=1.0;ATC=100.0;C6=2.500000;C12=250.000000	3002	2992	2880	2885	2901	2832	2950	2881	2884	2806	2873	2895	2868	2903	2882	2876	2962	2851	2962	2903	3006	3031	2981	2983	3062	3100	3229	3282	3392	3376	3485	3709	3808	3883	4135	4392	4513	4825	4986	5429	5687	6072	6367	6951	7476
Exclusiver Receiver		5	F	IPTG=1.0;ATC=100.0;C6=2.500000;C12=25.000000	2965	2964	2945	2901	2825	2858	2850	2926	2819	2878	2942	2865	2866	2805	2860	2853	2824	2901	2879	2914	2947	2944	3021	3050	3024	3082	3144	3208	3272	3471	3424	3471	3626	3833	3926	4017	4264	4460	4656	4930	5242	5440	5878	6138	6450
Exclusiver Receiver		6	F	IPTG=1.0;ATC=100.0;C6=2.500000;C12=2.500000	2969	2946	2877	2887	2950	2887	2853	2868	2846	2775	2849	2950	2945	2859	2914	2917	2906	2899	2977	2953	2934	2934	2953	3008	3040	3136	3115	3186	3231	3355	3406	3444	3597	3702	3905	3974	4096	4232	4401	4605	4905	4973	5350	5470	5609
Exclusiver Receiver		7	F	IPTG=1.0;ATC=100.0;C6=2.500000	2990	2883	2936	2946	2908	2869	2854	2810	2830	2846	2897	2904	2817	2893	2909	2808	2815	2873	2850	2954	2961	2921	2933	2966	3005	3056	3059	3157	3222	3315	3425	3514	3647	3745	3743	3896	4147	4307	4416	4593	4762	4969	5304	5510	5676
		8	F		1543	1545	1520	1603	1534	1520	1550	1562	1454	1533	1495	1480	1476	1518	1476	1512	1499	1494	1498	1497	1456	1472	1491	1502	1502	1496	1444	1459	1469	1482	1482	1524	1473	1447	1475	1462	1498	1475	1457	1500	1474	1457	1481	1467	1489
		9	F		2860	2772	2851	2764	2739	2707	2748	2727	2822	2741	2724	2714	2684	2720	2672	2726	2680	2732	2683	2681	2788	2710	2708	2729	2744	2605	2677	2748	2659	2695	2636	2712	2718	2660	2647	2750	2700	2750	2719	2723	2594	2618	2722	2650	2648
		10	F		2721	2695	2771	2865	2736	2748	2782	2710	2750	2664	2689	2710	2725	2718	2724	2690	2712	2750	2659	2738	2703	2646	2717	2652	2701	2665	2741	2600	2670	2647	2651	2684	2613	2730	2732	2660	2646	2684	2707	2598	2612	2668	2687	2733	2706
		11	F		1906	1969	1917	1874	1917	1846	1886	1876	1894	1860	1859	1885	1851	1891	1922	1857	1927	1874	1813	1860	1825	1925	1902	1870	1852	1849	1915	1880	1888	1926	1784	1839	1891	1861	1866	1872	1883	1869	1869	1904	1897	1830	1869	1909	1908
		12	F		1873	1870	1876	1874	1846	1838	1908	1825	1895	1880	1883	1851	1876	1849	1801	1840	1873	1854	1830	1860	1869	1795	1867	1854	1846	1873	1841	1808	1880	1845	1863	1806	1806	1870	1839	1849	1830	1876	1811	1852	1829	1882	1854	1798	1895
		1	G		1650	1668	1630	1657	1562	1582	1626	1565	1588	1609	1618	1586	1569	1583	1584	1604	1608	1615	1575	1526	1587	1530	1528	1580	1499	1582	1567	1546	1522	1564	1589	1533	1524	1496	1506	1505	1529	1541	1504	1481	1490	1485	1516	1508	1469
Exclusiver Receiver		2	G	IPTG=1.0;ATC=100.0;C12=25000.000000	3014	2954	2958	2874	2888	2852	2966	2874	2886	2899	2825	2905	2860	2892	2879	2938	2923	2922	2930	2916	2965	2982	2981	2996	3151	3187	3235	3314	3382	3488	3604	3778	3927	4070	4308	4592	4829	5076	5437	5809	6081	6611	7180	7800	8366
Exclusiver Receiver		3	G	IPTG=1.0;ATC=100.0;C12=2500.000000	3042	2987	2972	2911	2900	2870	2934	2898	2830	2853	2933	2848	2909	2877	2862	2939	2844	2957	2934	2952	2930	3002	3008	3056	3086	3213	3210	3222	3400	3476	3505	3691	3776	3982	4274	4280	4576	4907	5186	5546	5746	6296	6733	7118	7809
Exclusiver Receiver		4	G	IPTG=1.0;ATC=100.0;C12=250.000000	2937	2963	2924	2983	2874	2812	2902	2920	2870	2865	2904	2866	2804	2872	2899	2848	2896	2976	2914	2917	2938	3007	3053	2970	2980	3157	3184	3253	3308	3438	3463	3550	3697	3937	4103	4278	4440	4653	4955	5290	5613	5810	6222	6627	7248
Exclusiver Receiver		5	G	IPTG=1.0;ATC=100.0;C12=25.000000	3036	2979	2935	2927	2936	2940	2934	2918	2837	2876	2867	2891	2872	2850	2878	2843	2858	2947	2828	2905	2974	2975	2980	3018	3054	3028	3130	3186	3273	3263	3508	3500	3657	3840	3900	3965	4178	4288	4522	4826	5046	5416	5610	6018	6267
Exclusiver Receiver		6	G	IPTG=1.0;ATC=100.0;C12=2.500000	2974	2929	2982	2928	2960	2814	2873	2971	2889	2886	2972	2887	2942	2876	2842	2895	2904	2975	2848	2946	2963	2928	2991	3035	3173	3149	3122	3214	3237	3312	3404	3500	3659	3696	3837	3883	4017	4201	4459	4490	4680	4838	5090	5148	5397
Exclusiver Receiver		7	G	IPTG=1.0;ATC=100.0	2960	2996	2986	2898	2954	2848	2940	2835	2844	2826	2901	2858	2910	2920	2860	2811	2886	2910	2918	2984	2925	2998	3013	3045	3088	3070	3145	3250	3266	3310	3403	3504	3610	3612	3774	3988	4072	4131	4334	4462	4716	4940	5094	5208	5442
		8	G		1564	1608	1493	1577	1554	1507	1545	1530	1472	1496	1570	1482	1485	1551	1514	1518	1562	1497	1538	1522	1482	1486	1503	1460	1513	1487	1456	1475	1444	1522	1505	1474	1517	1484	1446	1471	1455	1452	1475	1468	1431	1449	1413	1444	1554
		9	G		2755	2735	2753	2772	2736	2682	2715	2768	2752	2685	2721	2687	2720	2710	2707	2723	2689	2706	2653	2732	2664	2698	2718	2620	2688	2617	2730	2749	2679	2732	2750	2650	2611	2721	2661	2711	2693	2638	2709	2644	2690	2719	2694	2709	2655
		10	G		2823	2776	2755	2790	2768	2815	2714	2678	2756	2758	2738	2675	2710	2808	2706	2703	2706	2674	2744	2697	2685	2712	2775	2680	2723	2664	2736	2704	2726	2655	2646	2722	2688	2700	2724	2721	2681	2730	2705	2659	2696	2733	2750	2695	2722
		11	G		2772	2756	2852	2714	2711	2781	2726	2750	2623	2719	2736	2748	2790	2690	2703	2690	2690	2701	2669	2712	2808	2736	2626	2695	2677	2663	2708	2717	2785	2735	2719	2728	2743	2665	2684	2651	2680	2720	2642	2774	2683	2648	2702	2656	2668
		12	G		2723	2772	2798	2710	2738	2721	2752	2712	2797	2750	2738	2758	2677	2775	2697	2650	2703	2701	2644	2685	2694	2688	2685	2641	2674	2717	2669	2668	2630	2689	2711	2709	2657	2710	2724	2687	2644	2709	2707	2703	2680	2738	2658	2596	2636
		1	H		1694	1624	1604	1569	1617	1623	1664	1601	1599	1530	1624	1544	1549	1536	1579	1536	1531	1544	1506	1453	1480	1518	1510	1503	1495	1514	1496	1507	1450	1470	1480	1458	1474	1458	1468	1487	1493	1478	1430	1443	1467	1443	1465	1473	1482
		2	H		1578	1536	1554	1545	1502	1472	1543	1536	1518	1535	1488	1486	1539	1528	1504	1545	1520	1464	1497	1484	1495	1506	1482	1460	1423	1480	1461	1530	1482	1477	1472	1509	1493	1484	1478	1506	1440	1448	1431	1450	1447	1428	1468	1466	1467
		3	H		1506	1594	1584	1569	1538	1531	1540	1511	1573	1538	1521	1518	1489	1501	1521	1440	1478	1507	1518	1472	1544	1511	1496	1531	1486	1492	1495	1458	1492	1517	1502	1493	1513	1465	1469	1488	1468	1535	1546	1499	1494	1485	1495	1494	1498
		4	H		1576	1568	1623	1530	1576	1549	1536	1500	1542	1520	1500	1590	1585	1507	1533	1542	1529	1590	1542	1538	1530	1531	1495	1520	1505	1501	1448	1500	1537	1494	1506	1480	1505	1496	1483	1466	1518	1486	1465	1563	1490	1478	1525	1490	1473
		5	H		1555	1530	1541	1541	1538	1475	1474	1535	1505	1590	1515	1470	1496	1491	1509	1483	1509	1496	1458	1459	1537	1463	1495	1467	1450	1482	1478	1467	1498	1518	1487	1482	1466	1472	1445	1436	1402	1487	1469	1429	1485	1512	1503	1506	1439
		6	H		1517	1488	1404	1451	1480	1454	1472	1475	1495	1468	1422	1441	1461	1448	1446	1488	1540	1456	1478	1456	1436	1474	1455	1511	1436	1460	1453	1538	1444	1475	1412	1476	1458	1472	1504	1458	1405	1436	1490	1490	1535	1460	1464	1484	1434
		7	H		1570	1556	1553	1484	1523	1451	1486	1511	1441	1460	1509	1528	1451	1522	1502	1492	1472	1401	1459	1464	1488	1465	1453	1472	1460	1424	1513	1468	1483	1452	1423	1508	1507	1492	1490	1507	1448	1477	1466	1462	1484	1484	1473	1480	1492
		8	H		1591	1512	1580	1520	1590	1474	1544	1500	1481	1494	1563	1520	1452	1506	1464	1448	1474	1474	1447	1493	1457	1471	1436	1419	1434	1445	1426	1468	1398	1408	1465	1474	1467	1411	1405	1416	1459	1486	1405	1454	1388	1427	1439	1440	1491
		9	H		2746	2826	2748	2716	2723	2727	2652	2694	2625	2670	2752	2661	2612	2704	2719	2673	2684	2739	2688	2748	2568	2674	2704	2659	2682	2654	2649	2644	2741	2690	2644	2689	2711	2686	2654	2724	2688	2658	2705	2629	2641	2660	2603	2614	2642
		10	H		2672	2700	2783	2718	2791	2756	2691	2723	2706	2782	2717	2652	2722	2717	2707	2689	2697	2781	2805	2654	2748	2623	2695	2681	2705	2726	2707	2678	2714	2714	2694	2731	2615	2764	2701	2745	2696	2664	2662	2744	2688	2693	2743	2732	2690
		11	H		2738	2673	2680	2731	2760	2672	2743	2810	2738	2696	2701	2726	2749	2694	2741	2671	2627	2718	2743	2678	2637	2693	2672	2657	2680	2685	2725	2661	2730	2699	2665	2696	2684	2680	2747	2697	2658	2605	2651	2716	2634	2674	2708	2711	2654
		12	H		2765	2756	2808	2804	2721	2675	2693	2660	2772	2731	2719	2690	2703	2710	2694	2651	2726	2764	2678	2730	2647	2686	2744	2690	2782	2666	2648	2675	2674	2652	2668	2764	2718	2670	2683	2704	2705	2639	2677	2733	2690	2710	2682	2639	2706
[truncated: 455 more columns]
